# Supplementary material for: Identification of TIM3 2′-fluoro oligonucleotide aptamer by HT-SELEX for cancer immunotherapy
Source: Oncotarget. 2015 Dec 14;7(4):4522–30. doi: 10.18632/oncotarget.6608 (PMC4826223; doi:10.18632/oncotarget.6608)
Supplement: Supplementary file 2 [file oncotarget-07-4522-s002.xls]

## Sheet: Hoja1
>1-7551-231072.89
GCCACTATGGTGTTGGAGCTAGCGG
>2-5022-153681.38
CTGGTAGTTCTCTGTGCGACTCCTA
>3-2689-82287.78
CTGGGTTGTAGGGGGGCTCCTTAGG
>4-1612-49329.82
CTGGTAGTTCTCTGTGTGACTCCTA
>5-528-16157.66
CTGGTAGTTCTCTGTGTGATTCCTA
>6-524-16035.25
CCCCGCAATGCGGCCCCAGACTTCAA
>7-315-9639.51
CCCGCATGTGCGCGAGAGGTAGCGA
>8-298-9119.29
CGAAAGAGACCACACACCGGAGAAA
>9-289-8843.87
CACACAGGCGAACTAACGCCAGCTC
>10-250-7650.41
CCCCCAGGCTTCAACGTCCTCTTAT
>11-214-6548.75
CTGAATAGGCTGAAAAGCAAGGCTC
>12-209-6395.74
TGTAACATCAACCTAGAATTCGACT
>13-192-5875.51
CTGGCAGTTCTCTGAGTGCTTCCTA
>14-191-5844.91
CACACAGGCTTAACCAAGCCAGCTC
>15-190-5814.31
CCGCATGTGCGCGAGAGGTAGCGA
>16-189-5783.71
CTGGGTTGTAGGGGGCTCCTTAGG
>17-158-4835.06
CCCCCAGGCTTCAACGTCCTCTTTT
>18-76-2325.72
CTGGGTTGTAGGGGGGGCTCCTTAGG
>19-72-2203.32
ATACACCTGATGGGCGCTGAGGAGG
>20-66-2019.71
TGCTGTCATTGACGGGCGACTTGTG
>20-66-2019.71
GCCGTTAACGATTCGGAGCTAGCGA
>22-61-1866.70
GCCACTATGTGTTGGAGCTAGCGG
>23-58-1774.89
CCCCCAGGCTTCAACGTCCTCTACT
>24-55-1683.09
CTGGTAGTTCTCTGTGTCGACTCCTA
>25-53-1621.89
GCCACCATGGTGTTGGAGCTAGCGG
>26-52-1591.28
CACACAGGCGTTACCCGACCAGCTC
>27-51-1560.68
CTGGTAGTTCTCTGTGTGACTTCCTA
>27-51-1560.68
ACCACTATGGTGTTGGAGCTAGCGG
>29-49-1499.48
GCACCTTTCAGGCCCCAGACTTCAA
>30-48-1468.88
CTGGTAGTTCTCTGCGCGACTCCTA
>31-44-1346.47
GTTACCCTGATGGACGCTGAGGTGG
>31-44-1346.47
CCCCTGCCCCAGACTTCAACAGCAT
>33-42-1285.27
CTGGCAGTTCTCTGTGCGACTCCTA
>34-35-1071.06
TTCTGTGATGCCGTATAAATTGTAA
>35-34-1040.46
CTGAATAGGCTGAAAAAGCAAGGCTC
>35-34-1040.46
CTGGTTGTAGGGGGCTCCTTAGG
>37-32-979.25
GCCACTATGGTGTTGGAGCCTAGCGG
>38-28-856.85
GTCTGGTCGATGAAAATCGCAGGAG
>38-28-856.85
CTGGCAGTTCTCTGTGTGACTCCTA
>40-27-826.24
CGTAACATCAACCTAGAATTCGACT
>40-27-826.24
CGCATGTGCGCGAGAGGTAGCGA
>42-26-795.64
GCCACTATGGTGTTCGGAGCTAGCGG
>43-25-765.04
GATTTCGTCTTCTCGTTTAAGGTCC
>43-25-765.04
CCCGCAATGCGGCCCCAGACTTCAA
>45-24-734.44
GCGTCTTCTCTGGACCACTAGCTGA
>45-24-734.44
GCCACTATGGCGTTGGAGCTAGCGG
>47-23-703.84
CTGGTAGCTCTCTGTGCGACTCCTA
>48-22-673.24
GCCACTATGGTGTTGGAGCTAGCCGG
>49-21-642.63
GCCACTATAGTGTTGGAGCTAGCGG
>49-21-642.63
CTGGTAGTTCTCCGTGCGACTCCTA
>51-20-612.03
CTGACTGAGGGAGTTAGAAGTTTAT
>52-19-581.43
CACACAGGAAAATTACTTCCAGCTC
>52-19-581.43
CTGGTAGTTCTCTGTGTGATCCTA
>54-18-550.83
CTGGGTTGTAAGGGGGCTCCTTAGG
>54-18-550.83
CCCCGCAATGCGGCCCCAGACTTCCAA
>56-17-520.23
CTGGTAGTTCTCTGTGTGAATCCTA
>56-17-520.23
CCCCAGGCTTCAACGTCCTCTTAT
>56-17-520.23
GCCACTATGGTGTTGGAGCTAGCGA
>59-16-489.63
CTGGTAGTTCTCTGTGCGACTTCCTA
>60-15-459.02
GCGTAAGAGGGAGTTAGAGGTTTAT
>60-15-459.02
GCCGTTAACGCTGGAGCTAGTGGCG
>60-15-459.02
CTGGTTGTAGGGGGGCTCCTTAGG
>63-14-428.42
CCCTGCCCCAGACTTCAACAGCAT
>63-14-428.42
CTGGTAGTTCTCTGTGCGATTCCTA
>63-14-428.42
CCACTATGGTGTTGGAGCTAGCGG
>63-14-428.42
GACCACTATGGTGTTGGAGCTAGCGG
>67-13-397.82
CTGGTAGTTCTCTGTGGCGACTCCTA
>67-13-397.82
CTGGTAGTTCTCTGTGCGACTCCTAC
>67-13-397.82
GCCACTATGGTGCTGGAGCTAGCGG
>67-13-397.82
CTGGGTTGTAGGGGGGCTCCTTTGG
>67-13-397.82
CTGGTAGTTCTCTGTGCGACCCCTA
>72-12-367.22
TGCCCGGAGGGAGTTAGAGGTTTAT
>72-12-367.22
CCCCCGGACGGGCGAGAGGTAGCGA
>72-12-367.22
CACAACTGGACGACCACAACGGTGG
>72-12-367.22
CTGGTAGTTCTACTGTGCGACTCCTA
>76-11-336.62
GCCACTACGGTGTTGGAGCTAGCGG
>76-11-336.62
CTGGTAGTTCTCTTGTGCGACTCCTA
>76-11-336.62
CTGGTAGTTCTCTGTGCCGACTCCTA
>76-11-336.62
GCCCGTGACGGTTGGAGCTAGCGAC
>76-11-336.62
CTGGTAGTTCTCTGTGCGATCCTA
>76-11-336.62
AGCCACTATGGTGTTGGAGCTAGCGG
>82-10-306.02
GCCACTATGGTGTTGGAGCCAGCGG
>82-10-306.02
CACACAGGTAGTAAGTTACCAGCTC
>82-10-306.02
GTGTCAGGGAGTTAGAAGTTTATGA
>82-10-306.02
GCCACTGTGGTGTTGGAGCTAGCGG
>82-10-306.02
GCACTATGGTGTTGGAGCTAGCGG
>82-10-306.02
GCCACTATGGTGTTGGGAGCTAGCGG
>82-10-306.02
CCCCCGGACGGCGAGAGGTAGCGA
>82-10-306.02
GCCACTATGGTGTTTGGAGCTAGCGG
>82-10-306.02
CACACAGGCTGTAGAACGCCAGCTC
>91-9-275.41
GCCACTATGGTGGTTGGAGCTAGCGG
>91-9-275.41
CCGGTAGTTCTCTGTGCGACTCCTA
>91-9-275.41
GCCACTATGGTGTTGAGCTAGCGG
>91-9-275.41
GCCGGGCCTGAGATGGAGCTAGCGA
>91-9-275.41
CACACAGGTATCCAAGTACCAGCTC
>91-9-275.41
CTGGTAGTTCTCTGTGCGTACTCCTA
>91-9-275.41
AAGGACTTTGAAGTTGCAGTCCGCG
>91-9-275.41
CTGGGTTGTAGGGGGGCTCCTTACGG
>91-9-275.41
GCCACTATGGTGTTGGAGCTAAGCGG
>91-9-275.41
GCCGGTTCGGGATGAGAGGCAACG
>91-9-275.41
CTGAATAGGCTGGAAAAGCAAGGCTC
>91-9-275.41
CTGGTAGTTCTCCTGTGCGACTCCTA
>91-9-275.41
CTGGCAGTTCTCTGTGTGCTTCCTA
>91-9-275.41
CCCCAGGCTTCAACGTCCTCTACT
>91-9-275.41
GCCACTATGGTGTTGGAGCTCAGCGG
>106-8-244.81
CCCGCACGTGCGCGAGAGGTAGCGA
>106-8-244.81
GCCTTGTACAGGTTGGAGCTAGCGA
>106-8-244.81
CTGGTAGTTCTCTGCGTGACTCCTA
>106-8-244.81
AAGCCTAGGGGGAGACGCGGAGGTC
>106-8-244.81
CTGGTAGTTCTCGTGCGACTCCTA
>106-8-244.81
CTGGTAGTTCTCTGTCGCGACTCCTA
>106-8-244.81
CTGGTAGTTCTCCGTGTGACTCCTA
>113-7-214.21
GCCACTATGGTGTTGAAGCTAGCGG
>113-7-214.21
CTGGTAGTTCTCTGTGCGACCTCCTA
>113-7-214.21
CCCCAGGCTTCAACGTCCTCTTTT
>113-7-214.21
GTGGTAGGGAGTTAGATGTTTATAC
>113-7-214.21
GCCACTACTGGTGTTGGAGCTAGCGG
>113-7-214.21
CTGGTAGTTCTCTGTGTGACTCCTAC
>113-7-214.21
GCCACTAATGGTGTTGGAGCTAGCGG
>113-7-214.21
GCCACCTATGGTGTTGGAGCTAGCGG
>113-7-214.21
CTGGGTTGTAGGGGGGCTCCTTAGGC
>113-7-214.21
GCCCCGGTAGGGTTGGAGCTAGCGG
>113-7-214.21
CTGGTAGTTTCTCTGTGTGACTCCTA
>113-7-214.21
GCCACTATGATGTTGGAGCTAGCGG
>113-7-214.21
TTCAACCTGATGGGCGCTGAGGTGT
>113-7-214.21
GCCACATGGTGTTGGAGCTAGCGG
>113-7-214.21
CTGGTAGTCTCTGTGCGACTCCTA
>113-7-214.21
GCCACTATGGTGTGGAGCTAGCGG
>113-7-214.21
CTGGGTCGTAGGGGGGCTCCTTAGG
>113-7-214.21
CTGGGTTGTAAGGGGGGCTCCTTAGG
>113-7-214.21
CTGGTAGTTCTCTGAGTGCTTCCTA
>132-6-183.61
CTGGTAGTTCTCTGTGCGACTCCCTA
>132-6-183.61
GCTGCAGGGAGATTAGAAGTTTATG
>132-6-183.61
GCCACTATGGTGTCGGAGCTAGCGG
>132-6-183.61
GCCATTATGGTGTTGGAGCTAGCGG
>132-6-183.61
CCCCGCAACGCGGCCCCAGACTTCAA
>132-6-183.61
CTGGTAGTTCTCTGTGTCGATTCCTA
>132-6-183.61
GCCACTATGGTGTTGGAGCTGGCGG
>132-6-183.61
CGCCACTATGGTGTTGGAGCTAGCGG
>132-6-183.61
CTGGTAGTTCTCTATGCGACTCCTA
>132-6-183.61
CCCCGCAATGCGGCCCCCAGACTTCAA
>132-6-183.61
CTGGGTTGTAGGGGGCTCCTTAGGC
>132-6-183.61
CTGGCAGTTCTCTGAGTGCTCCTA
>132-6-183.61
ATACACCTGATGGGCGCTGAGGAG
>132-6-183.61
GCCACTATGGTATTGGAGCTAGCGG
>132-6-183.61
GCCACTATGGTGTTGGAGCTAGCG
>132-6-183.61
GCCACGTATGGTGTTGGAGCTAGCGG
>132-6-183.61
CACACAGGGATGTTAGTCCCAGCTC
>149-5-153.01
CACACAGGTTCGTAGACACCAGCTC
>149-5-153.01
CTGGGCTGTAGGGGGGCTCCTTAGG
>149-5-153.01
CTGGTAGTTCTCTGTGCGACTCCCA
>149-5-153.01
CTGGTAGTCCTCTGTGCGACTCCTA
>149-5-153.01
CTGGTAGTTCTCTGCGTGATTCCTA
>149-5-153.01
CTGGTAGTTCTCTGTGTGACCCCTA
>149-5-153.01
GCCGCTATGGTGTTGGAGCTAGCGG
>149-5-153.01
GCTACTATGGTGTTGGAGCTAGCGG
>149-5-153.01
CTGGTAGTTCTCTGTGCGACTCCTACA
>149-5-153.01
GCCACTATGGTGTTGGAGCTTAGCGG
>149-5-153.01
GCCACTATGGGTGTTGGAGCTAGCGG
>149-5-153.01
CTGGTAGTTCTCTGTGTGACTCCCTA
>149-5-153.01
GCCACTATGGTGTTGGAAGCTAGCGG
>149-5-153.01
GCCACTATGGTGTTGGGGCTAGCGG
>149-5-153.01
GCACTATGTGTTGGAGCTAGCGG
>149-5-153.01
CTGGGTAGTTCTCTGTGCGACTCCTA
>149-5-153.01
CCCCCAGGCTTCAACGTCCTCTTTTT
>149-5-153.01
CTGGTAGTTCTCTGTGCGAACTCCTA
>149-5-153.01
CTGGCTAGTTCTCTGTGCGACTCCTA
>149-5-153.01
CTGCGAGTTCTCTGAGTGCTTCCTA
>149-5-153.01
AGTCTGCAATGAAGTCCCACGCGAG
>149-5-153.01
CTGGTAGTCCTCTGTGTGATTCCTA
>149-5-153.01
CTGGTAGTTTCTCTGTGCGACTCCTA
>149-5-153.01
GTGGCAGGGATTTAGAGGTTTATGC
>149-5-153.01
ACTGGGTTGTAGGGGGGCTCCTTAGG
>149-5-153.01
CTGGTAAGTTCTCTGTGCGACTCCTA
>149-5-153.01
CCCGGGAACTCTGTCGTTGTCCTAA
>149-5-153.01
GCCACTATGGTGTTGGAGCTAGCGGC
>149-5-153.01
CACACAGGCTTAACCGAGCCAGCTC
>149-5-153.01
GCCACTATGGTTGTTGGAGCTAGCGG
>149-5-153.01
GCCACTAGGTGTTGGAGCTAGCGG
>149-5-153.01
GCCACTATGGCTGTTGGAGCTAGCGG
>149-5-153.01
CTGGTAGTTCTCTGTGATGACTCCTA
>149-5-153.01
CTAGTAGTTCTCTGTGCGACTCCTA
>149-5-153.01
GCCACTATGGTGTTGGAACTAGCGG
>149-5-153.01
GCCACTTATGGTGTTGGAGCTAGCGG
>149-5-153.01
GCCACTATCGGTGTTGGAGCTAGCGG
>149-5-153.01
ACTGGTAGTTCTCTGTGCGACTCCTA
>149-5-153.01
TTCTGGAGGGAGTTAGAGGTTTATT
>149-5-153.01
CCCCGGACGGGCGAGAGGTAGCGA
>149-5-153.01
CTGGTAGTTCCCTGTGTGACTCCTA
>149-5-153.01
CCCCCAGGCTTCAACGTCCTCCTTT
>149-5-153.01
CTGGTAGTTCTCTGTGACGACTCCTA
>192-4-122.41
CTGGTAGTTCTACTGTGTGACTCCTA
>192-4-122.41
CCGGGTTGTAGGGGGGCTCCTTAGG
>192-4-122.41
CTGCAACTCAAGCGTATGGTCACCA
>192-4-122.41
CTGGTAGTTCTCGTGTGACTCCTA
>192-4-122.41
CTGTAGTTCTCTGTGCGACTCCTA
>192-4-122.41
CTGGTAGTTCTCTGCTGCGACTCCTA
>192-4-122.41
CTGGTAGTTCTCTGTGCAACTCCTA
>192-4-122.41
CCCGCAATGCGGCCCCAGACTTCCAA
>192-4-122.41
CACACAGGCGAAACTAACGCCAGCTC
>192-4-122.41
GCCACTATTGGTGTTGGAGCTAGCGG
>192-4-122.41
CCCCGCAATGCGGCCCCAGACTCCAA
>192-4-122.41
CTGGTATTCTCTGTGCGACTCCTA
>192-4-122.41
GCCACTATGGTGTTGGATGCTAGCGG
>192-4-122.41
GCCACTATGGATGTTGGAGCTAGCGG
>192-4-122.41
CTGGTAATTCTCTGTGCGACTCCTA
>192-4-122.41
CACCCGCAATGCGGCCCCAGACTTCAA
>192-4-122.41
GCCACTATGGTGTTGGACTAGCGG
>192-4-122.41
CTGGGTTGTAGGGGGGCTCCTTGG
>192-4-122.41
TCTGGTCGATGAAATCGACAGGAGG
>192-4-122.41
CTGGGTTGTAGGGGGGCTCCTAGG
>192-4-122.41
TCCTGCAGGGAGATGGAGGTTTATG
>192-4-122.41
CTGGTAGTTCTCTGTTGCGACTCCTA
>192-4-122.41
CATTATGAGGGAGGTAGAAGTTTAT
>192-4-122.41
CTGGGTTGGTAGGGGGGCTCCTTAGG
>192-4-122.41
CCCCCAGACTTCAACGGAGCTCCTA
>192-4-122.41
GCCACTATGGTGTTAGAGCTAGCGG
>192-4-122.41
CTGGGTTGTAGGGGGGCTCCTTAG
>192-4-122.41
GGCCACTATGGTGTTGGAGCTAGCGG
>192-4-122.41
GCCACTATGGTGTTGGAGCTAGCGGT
>192-4-122.41
CCCCGGACGGCGAGAGGTAGCGA
>192-4-122.41
CTGGTAGTTCTCTGTGCGTCTCCTA
>192-4-122.41
GCCACTATGGTGTTGGAGCTAACGG
>192-4-122.41
CTGGTAGTTCCCTGTGCGACTCCTA
>225-3-91.80
GCCACTATGCGTTGGAGCTAGCGG
>225-3-91.80
CCCTACGAGGGAGTTAGAAGTTTAT
>225-3-91.80
GCCACCATGTGTTGGAGCTAGCGG
>225-3-91.80
CTGGTAGTTCTCTGTGTGACACCTA
>225-3-91.80
GCCACTATGGTGTTGGAGCTGCGG
>225-3-91.80
CTGGTAGTTCTCTGTGTGAACTCCTA
>225-3-91.80
CTGGTAGTTCTCTGTGTGGCTCCTA
>225-3-91.80
GGCCGGTTCGGATGAGAGGCAACG
>225-3-91.80
CCCGCATGTGCGCGAGAGGTAGCCGA
>225-3-91.80
CTGGTAGTTCTTCTGTGCGACTCCTA
>225-3-91.80
CTGGTAGTTCTGCTGTGCGACTCCTA
>225-3-91.80
CCCCGCAATGCGGCCCCACGACTTCAA
>225-3-91.80
CTGGTAGTTCTCTGTGCGACTCTA
>225-3-91.80
GCGCGTATGGGGAGTTGGAGGTTTA
>225-3-91.80
CTGGTAGTTCTCTGTGCGCTCCTA
>225-3-91.80
CTGGTAGTCCTCTGTGTGACTCCTA
>225-3-91.80
CTGGTGGTTCTCTGTGCGACTCCTA
>225-3-91.80
CCCGCATGTGCGCGAGAGGTAGCGG
>225-3-91.80
CTGGGTTTGTAGGGGGGCTCCTTAGG
>225-3-91.80
CTGGTAGTTCTCTGTCGTGATTCCTA
>225-3-91.80
GCCACTATGGTGTTGGAGCTAGCGC
>225-3-91.80
CTGAATAGGCTGAGAAGCAAGGCTC
>225-3-91.80
CTGGGTTGTAGGGGGGTTCCTTAGG
>225-3-91.80
GCCACTATGGTGTTGGAGCTAGTGG
>225-3-91.80
TGTAACATCAACTTAGAATTCGACT
>225-3-91.80
CCCCCAGGCTTCAACGTCCTCTTACT
>225-3-91.80
CTGGGTTGTAGGGGGGCTCCTTTAGG
>225-3-91.80
CGGTAGTTCTCTGTGCGACTCCTA
>225-3-91.80
GCCACTATGGTGTTGGGCTAGCGG
>225-3-91.80
CCCCGCAATGCGGCCCCAGACTTCAAA
>225-3-91.80
CTGATAGTTCTCTGTGCGACTCCTA
>225-3-91.80
CCCCCGCAATGCGGCCCCAGACTTCAA
>225-3-91.80
CTGGTAGTTCTCTGTGTCGACTTCCTA
>225-3-91.80
CCCCGCATGCGGCCCCAGACTTCAA
>225-3-91.80
CACACAGGCAACAGCAGACCAGCTC
>225-3-91.80
CTGGTCAGTTCTCTGTGCGACTCCTA
>225-3-91.80
TCTGTCGATGAAATCGACAGGAGG
>225-3-91.80
CCCCGCAATGCGGCCCCAGACTTTCAA
>225-3-91.80
CTGGGTTGTAGAGGGGCTCCTTAGG
>225-3-91.80
GCCTTGTACAGGTTGGAGCTAGCGG
>225-3-91.80
GCCACTAGGGTGTTGGAGCTAGCGG
>225-3-91.80
GCACCTCTCAGGCCCCAGACTTCAA
>225-3-91.80
CTGGTAGTTCTCTGTGCGACTACCTA
>225-3-91.80
CTGGGTTGTAGGGGGGCTCCCTAGG
>225-3-91.80
CTGGCAGTTCTCCGAGTGCTTCCTA
>225-3-91.80
GCACCTTTCAGGCCCCAGATTCAA
>225-3-91.80
CTGGTAGTTCTCTGTGTGACCTCCTA
>225-3-91.80
CCCGCTGAGGGAGTTGGTAGTTTAT
>225-3-91.80
GCCACTATGGTGTTCGGAGCTAGCCGG
>225-3-91.80
CTGGGTTGAGGGGGCTCCTTAGG
>225-3-91.80
GGCCGGTTCGGGATGAGAGGCAACG
>225-3-91.80
TTCTGGAGGGAGTTAGGGGTTTATT
>225-3-91.80
CTGGGTTGTAGGGGGGCTTCTTAGG
>225-3-91.80
CTGGGTTGTAGGGGGGCTCTTAGG
>225-3-91.80
CTGGTAGTTCTCTGTGTGATTCCTAC
>225-3-91.80
CTGGGTTGTAGGGGGGCTCCTTGGG
>225-3-91.80
CAGGACGAGGGAGTTAGGGGTTTAT
>225-3-91.80
CCCCTGCCCCCAGACTTCAACAGCAT
>225-3-91.80
CTGGTAGTTCTCTATGTGACTCCTA
>225-3-91.80
CTGGGTTGTGGGGGGGCTCCTTAGG
>225-3-91.80
GCCACTATGGTGTTGGAGCGTAGCGG
>225-3-91.80
CCCCAGGCTTCAACGTCCTCTTCT
>225-3-91.80
CTGGGTTGTAGGGGGGCTCCCTTAGG
>225-3-91.80
CTGGTAGTTCTCTCGTGCGACTCCTA
>225-3-91.80
CTGGGTGTAGGGGGCTCCTTAGG
>290-2-61.20
CACCATGCGTCGGTAGAGGTCTTCG
>290-2-61.20
TAACTGGGGGAGTTTAGAAGTTTAC
>290-2-61.20
CTGGTAGCTCTCTGTGTGACTCCTA
>290-2-61.20
TCCACTATGGTGTTGGAGCTAGCGG
>290-2-61.20
CTGGTAGTTCTCTGATGCGACTCCTA
>290-2-61.20
GGGATCATACAGTTTAACGTAACAT
>290-2-61.20
TGGTAGTTCTCTGTGTGACTCCTA
>290-2-61.20
GGAGTCACCTTTGTCGCGGGGAGTT
>290-2-61.20
CCACCTGTGGGAGTTAGAGGTTTAA
>290-2-61.20
TCACGAGGGAGTTAGAAGTTTATCG
>290-2-61.20
CCACGATTGCTCTCGCGTGGTCGGA
>290-2-61.20
GCCACTATGGTGTTGGAGTCTAGCGG
>290-2-61.20
CCGCATATGCGCGAGAGGTAGCGA
>290-2-61.20
CTGGTCGTTCTCTGTGCGACTCCTA
>290-2-61.20
GCCACTATGGTCGTTGGAGCTAGCGG
>290-2-61.20
CTGGGTTGTAGGGGGGCTCCTTGGAG
>290-2-61.20
GCCACTATGGAGTTGGAGCTAGCGG
>290-2-61.20
CTGGGTTGTAGGGGGGCCTCCTTAGG
>290-2-61.20
GCGCCTTCTCTGGACCACTAGCTGA
>290-2-61.20
CTGGTCAGTTCTCTGTGTGACTCCTA
>290-2-61.20
CAAGAACAAAGACAACCAAGCAACA
>290-2-61.20
AGTCAGGTTTGAAGTCCCATGTGGC
>290-2-61.20
TTCCCCATCTTCCCCTCTTCCTCAC
>290-2-61.20
CTGGTAGTTCTCTGTGCGTACTCCCTA
>290-2-61.20
GCGTCTTTCTTCCCCGCGCACTTCC
>290-2-61.20
CTGGTAGTTCGTACTGTGCGACTCCTA
>290-2-61.20
GCCAACTATGGTGTTGGAGCTAGCGG
>290-2-61.20
CCGAATGAGGGAGTAAGGAGTTTAT
>290-2-61.20
CCCGCATGTGCGCGACGAGGTAGCGA
>290-2-61.20
CTGGTACGTTCTCTGTGTGACTCCTA
>290-2-61.20
GCCACTATGGCTGTTGGAGCTAGCCGG
>290-2-61.20
CTGGTAGTTCTCTGTCGTGACTCCTA
>290-2-61.20
ACCATGTTCATCCTCTCGCCTTCTC
>290-2-61.20
CTGGGAGTTCTCTGTGCGACTCCTA
>290-2-61.20
GCCGACTATGGTGTTGGAGCTAGCGG
>290-2-61.20
CCCCGCAATGTGGCCCCAGACTTCAA
>290-2-61.20
TGTAACATCAACCTAGAAATTCGACT
>290-2-61.20
TGCCCGGAGGAGTTAGAGGTTTAT
>290-2-61.20
CTGGTAGTTCTAGCTGTGCGACTCCTA
>290-2-61.20
CTGGTAGTTCCTCTGTGCGACTCCTA
>290-2-61.20
CCCCGCAATGCGGCCCCGAGACTTCAA
>290-2-61.20
CTGGTGGTTCTCTGTGTGATTCCTA
>290-2-61.20
GCCATATGGTGTTGGAGCTAGCGG
>290-2-61.20
CTGGTAGTTCTACTGTGTGATTCCTA
>290-2-61.20
GCCACTATGGGTGTTGGAGCTAGCG
>290-2-61.20
TTGGTAGTTCTCTGTGCGACTCCTA
>290-2-61.20
CCCGCATATGCGCGAGAGGTAGCGA
>290-2-61.20
CTTTACCTTTCCCGTCTTCCCTTCG
>290-2-61.20
CTGGTACGTTCTCTGTGCGACTCCTA
>290-2-61.20
CCGCTGAGGGAGTTGGTAGTTTAT
>290-2-61.20
CGCCACTATGTGTTGGAGCTAGCGG
>290-2-61.20
GCATGGAGGGAGGAGGTAGTTTATC
>290-2-61.20
ACCCCGTGCTGATCGTGTGCGTGGC
>290-2-61.20
CTGAATAGGCTGAAAAGCAAAGGCTC
>290-2-61.20
CTGGTAGTTCTCTGTGCGACCCTA
>290-2-61.20
GCCACTATGGTGTTGGAGTTAGCGG
>290-2-61.20
GCCACTATGAGTGTTGGAGCTAGCGG
>290-2-61.20
CTGGTGAGTTCTCTGTGCGACTCCTA
>290-2-61.20
CACACAGCGGACTTAACCAGCCAGCTC
>290-2-61.20
GCCGTTAACGATTCGGAGCTAGCGG
>290-2-61.20
TCCCAACATTTTCTCTTCCCCTGCA
>290-2-61.20
CCCGCATGCGGCCCCAGACTTCAA
>290-2-61.20
CTGAATAGGCTGAAAGCAAGCTC
>290-2-61.20
CTGGTTGTAGGGGGTCTCCTTAGG
>290-2-61.20
CTGGGGATGGAAGAATGAGTGTGGG
>290-2-61.20
CTGGTAGTTCTCTGTGCGACTTCTA
>290-2-61.20
CCGCATGTGACGCGAGAGGTAGCGA
>290-2-61.20
CGTGGTGTAGGGGGGCTCCTTAGG
>290-2-61.20
GACTGTCATCGGTAGATGTCTTTGG
>290-2-61.20
GGCTGGTCCAAGTTGGCAGGCAGAG
>290-2-61.20
GCCACTATGGTGTTGGAGCTAGACGG
>290-2-61.20
GCCACTATGGTGTTGGAGCTAGCGGG
>290-2-61.20
CACACAGGCGAACTAAACGCCAGCTC
>290-2-61.20
CTGGTAGTTCTCTGTGCGACTCTTA
>290-2-61.20
CTGGGTTGTAGGGGGGCTCCCTAG
>290-2-61.20
CCTGGTAGTTCTCTGTGTGACTCCTA
>290-2-61.20
GCCCGCAATGCGGCCCCAGACTTCAA
>290-2-61.20
GCCACTATGGTGGTGGAGCTAGCGG
>290-2-61.20
CGTGGTTGTAGGGGGGCTCCTTAGG
>290-2-61.20
TGGTAGTTCTCTGTGCGACTCCTA
>290-2-61.20
CCCGCAATGCGGCCCAGACTTCAA
>290-2-61.20
GCCTACTATGGTGTTGGAGCTAGCGG
>290-2-61.20
CCCCCAGGCTTCAACGTCCTCTTAC
>290-2-61.20
CCGCATGTGCGCGAGAGGTAGCGGA
>290-2-61.20
CTGGGTTGTAGGGGGGGGCTCCTTAGG
>290-2-61.20
CTGGGTTGTAGGGGGGCATCCTTAGG
>290-2-61.20
CTGGTAGTTCGTCTGTGTGACTCCTA
>290-2-61.20
CTGGTAGTTCTCTGTGCGCACTCCTA
>290-2-61.20
TTATCCGAGGGAGTTAGAAGTTTAT
>290-2-61.20
GTTACCCTGATGGACGCTGAGGTGGC
>290-2-61.20
CTGGGTTGTAGGGGGGCTCCTTAGGT
>290-2-61.20
CACTATGTGTTGGATGCTAGCGG
>290-2-61.20
AAGAGCCGGGAGGGCGGGGAATGAT
>290-2-61.20
GCACATATCCAGAGAAAACAACGAG
>290-2-61.20
CTGGGTTCGTAGGGGGGCTCCTTAGG
>290-2-61.20
GCACCTTTCAGGCCCAGACTTCAA
>290-2-61.20
CCACACATTTTCCGTTTTAGCTTTG
>290-2-61.20
CACACAGCGGACTAACCAGCCAGCTC
>290-2-61.20
TTGCGGCTACATTACAGTATTGGCG
>290-2-61.20
GCCACTATGGGTGTTGGAGCTAGCCGG
>290-2-61.20
CCCCCACATGGCCCCAGACTTCAA
>290-2-61.20
CCTGGGGATGAGCTATAAATTGTAC
>290-2-61.20
CCCCGCAGTGCGGCCCCAGACTTCAA
>290-2-61.20
CATGACGAGGGAGGTGGAAGTTTAT
>290-2-61.20
ATACACCTGATGGGCGCTGAGGACGG
>290-2-61.20
CTGGTAGTTCTCCTGTGTGACTCCTA
>290-2-61.20
CGTGGGTTGTAGGGGGGCTCCTTAGG
>290-2-61.20
CTGAATAGGCTGAAAGCAAGGCTC
>290-2-61.20
GCTGGCAGTTCTCTGAGTGCTTCCTA
>290-2-61.20
CTGTAGTTCTCTGTGTGACTCCTA
>290-2-61.20
CTGGTAGTTCTCTGTGTGACTCTA
>290-2-61.20
CCCTGCCCCAGACTTCAACAGCATC
>290-2-61.20
CCGCATGTGCGCGAGAGGTAGCGG
>290-2-61.20
GTATAGGAAACCTAGCGACCGGGTA
>290-2-61.20
CTGGGTTGTAGGGGGCTTCCTTAGG
>290-2-61.20
CGCATGTGCGCGAGAGGTAGCGAA
>290-2-61.20
CTGGTAAGTTCTCTGTGTCGACTCCTA
>290-2-61.20
GCCGGGAGAGGAGGGTGAATTAGGA
>290-2-61.20
CTGGTGAGTTCTCTGTGTCGACTCCTA
>290-2-61.20
CACACAGGCAAACTAACGCCAGCTC
>290-2-61.20
CTGATAGTTCTCTGTGTGACTCCTA
>290-2-61.20
CTGGGTTGTAGGGGGGCTCCTTAGA
>290-2-61.20
GCCACTATGGTGTTGGGAGCCTAGCGG
>290-2-61.20
CTGGTTGGTAGGGGGTCGTCCTTAGG
>290-2-61.20
TCATCATTCTTCCTCCCCACTTACA
>290-2-61.20
CTGAATAGGCTGAAAAAAGCAAGGCTC
>290-2-61.20
ACCACTATGTGTTGGAGCTAGCGG
>290-2-61.20
CCCCAGGCTTCAACGTCCTCTACTC
>290-2-61.20
CCGGTAGTTCTCTGTGTGACTCCTA
>290-2-61.20
CCGCATGTGCGCGAGAGGTAGCGAA
>290-2-61.20
CACACAGGCGACTAACAGCCAGCTC
>290-2-61.20
GCCACTATGGTGTTGGAGCTAGCAG
>290-2-61.20
CACACAGGCGAATTAACGCCAGCTC
>290-2-61.20
CTTGGTAGTTCTCTGTGCGACTCCTA
>290-2-61.20
CCTGGGTTGTAGGGGGGCTCCTTAGG
>290-2-61.20
CCCCCGGACGGGTGAGAGGTAGCGA
>290-2-61.20
CTGGGTTGTAGGGGGGCTCCTCAGG
>290-2-61.20
AGCAGGGGAGTTTGGGAGTTTACTG
>290-2-61.20
CCCCCAGCGTCATCGATCCTCTTATT
>290-2-61.20
CCGCATGCGCGCGAGAGGTAGCGA
>290-2-61.20
TTTCACATCTTACTTTTTATTTTCA
>290-2-61.20
GCCGACTATGGTGTTCGGAGCTAGCGG
>290-2-61.20
ACCCAGATTCCAGGGACCTGGTGAA
>290-2-61.20
TACCCATTATTTATTCTCCTCATGC
>290-2-61.20
CACACAGGCGAACTAACGCCACTC
>290-2-61.20
GCCACTATGGTGTCGTGGACGCTAGCGG
>290-2-61.20
GCCACTATGGTGATGGAGCTAGCGG
>290-2-61.20
CTGGTAGTTCTTCGTGCGACTCCTA
>290-2-61.20
CCCCCAGGCTTCAACGTCCTCTAACT
>290-2-61.20
CTGGGTTGTAGGGGGACTCCTTAGG
>290-2-61.20
TCTTGAGGGAGTTAGAGGTTTATCA
>290-2-61.20
CTGGTAGTTCTCTTGTGTGACTCCTA
>290-2-61.20
CTGGTAATTCTCTGTGTGATTCCTA
>290-2-61.20
CTAGGTTGTAGGGGGGCTCCTTAGG
>290-2-61.20
GCCACTATGGTGTGAGCTAGCGG
>290-2-61.20
CTCGGTAGTTCTCTGTGTGACTCCTA
>290-2-61.20
CTGGTTGTAGGGGGCTCCTTAGGC
>290-2-61.20
CACACAGCGACTAACAGCCAGCTC
>290-2-61.20
CTGGGTTGTAGGGGGGGCTCCTTAAGG
>290-2-61.20
CCCGGGAGCTCCGACGAAGTCCTAT
>290-2-61.20
CTGGTAGTCTCTCTGTGCGACTCCTA
>290-2-61.20
GCCACAATGGTGTTGGAGCTAGCGG
>452-1-30.60
GTGTTCGTCGATTACGATCCTTTTC
>452-1-30.60
ATGGACTCCATGTTGTTACTTTTTA
>452-1-30.60
GTTGGTAGAACTAGGGGAAGGGAGT
>452-1-30.60
CCCCCAGCGTCATCACGTCCTCTTT
>452-1-30.60
ACAAGATCCGGTGCCTCTAGCGAGA
>452-1-30.60
GCTACCTATGGTGTTGGAGCTAGCGG
>452-1-30.60
CTGGTAGTTCTCTGTGCGGACTCCTA
>452-1-30.60
ATTCCCATATTGGTCTTCTCCTGCGA
>452-1-30.60
TCTTCTCGCCCCTTTCTCTCCCACA
>452-1-30.60
TCCTTTCCTTTGCTTCTTCCTTTTA
>452-1-30.60
CTTTTCTTCTTTCTCCCGACTTCCT
>452-1-30.60
CGCCGTGACGGTTGGAGCTAGCGAC
>452-1-30.60
CCACCGCTGTCCGCCAAGTCCTTCT
>452-1-30.60
CTGGGTAGTTCTCTGTGTGACTCCTA
>452-1-30.60
GTGTTATCATTCCCGCATCCCCA
>452-1-30.60
GTTCTACACTCCCACTTAACGTTCC
>452-1-30.60
GCTTTCCCCTTCCTTCCCGGCTCAA
>452-1-30.60
ACCAACTATTTCTATATCCTCGTCTG
>452-1-30.60
GCCTCATCCTGTTGTTCTCTCTTCC
>452-1-30.60
GTCTTCTTTTCCCCCCTACACTGCT
>452-1-30.60
TCAGGGTGCGGGACCGGTATATCTG
>452-1-30.60
AATAACGGCTACGTTTTACGCTGGA
>452-1-30.60
CTCGAATACAAGTCAGCATGCAACT
>452-1-30.60
ATTATGGGGGTGTGAGAGGAGAGAG
>452-1-30.60
TGAGGGATGGATTTAGATTGGCGCG
>452-1-30.60
CCTGAGCGTATATGAGGGTGGGAGT
>452-1-30.60
CAAGCATTTTGGGGAAGTCGGGCAG
>452-1-30.60
TTATCAGTGTGCCGCGTTAACTCTG
>452-1-30.60
AGTTGGTAAGTGAACGGTGAGTGG
>452-1-30.60
TGTCGTTTGGCATCAGTACACTTTA
>452-1-30.60
CTGGTGTTTCTCTGTGCGACTCCTA
>452-1-30.60
CTGTAAATCACCAACGTATAGTCAG
>452-1-30.60
TTGCGACCTAGACAACTTTGCTCTC
>452-1-30.60
GCCGTTAACGCTGGAGCTGGTGGCG
>452-1-30.60
CGGATTCCCTCGTCTTGGCTGCGCA
>452-1-30.60
TCCCCCACTTTCCCGTACCCTTTG
>452-1-30.60
GATGCTGTCTACCTCCTGCTATTTT
>452-1-30.60
TCTCTATCCTCCCACCTCCTCTTCC
>452-1-30.60
TCTTTCCCATTTTTCCTCCTCTTCA
>452-1-30.60
CACAAATATGTTTTTAGCGTGAGTA
>452-1-30.60
GGGAGGTTGGCAAGACACTAGGGAG
>452-1-30.60
TCTTAAGACTTACTTGTTTCCTTTC
>452-1-30.60
GCAGCTACACGAAAGACATGCCCGC
>452-1-30.60
CACACAGCGAACTAACGCCAGCTC
>452-1-30.60
CCTGCCGCCTCCCCTGTACCAACGC
>452-1-30.60
CAACCTAATGGCTTATCCTACTCCC
>452-1-30.60
CCACAGATGCTGCGTCAAAGTGCGC
>452-1-30.60
TCCCAGCCTTTTCCCACATTTTCCC
>452-1-30.60
CGGCCGGAGATCAATTGATTGCCG
>452-1-30.60
ATACACTTAGGGGCAAGTATCTAGT
>452-1-30.60
ACAAGGCGTGATCCTTCTCCCAGGC
>452-1-30.60
GGGAGCAACTTGTCGAACGGGAAGG
>452-1-30.60
TTTCCCCTTGGTCATCTTTGCCTGT
>452-1-30.60
TTTTACAGTTGATCAAAATGGGCA
>452-1-30.60
GCCACTATGGTGTTGGAGCTAGGCGGAC
>452-1-30.60
TTCACGCCACGATTAGCCCTGCCGC
>452-1-30.60
ATTTGGGGATTTGGTTTGGCCTGTA
>452-1-30.60
TCCGGATACCAACGGTGGCGATTCT
>452-1-30.60
GAGTATTGAACACAGAGCATCATCG
>452-1-30.60
ATACACCTGATGGGCGCCGAGGAGG
>452-1-30.60
CCCCAGGCTTCAACGTCCTACTTTT
>452-1-30.60
ATTCGTGAATTGAACCTTTTGCCTG
>452-1-30.60
CCAATCCTTTCCCCCATACTCTTCG
>452-1-30.60
ACGTTCCTTTCTCCTGACTGCTCTC
>452-1-30.60
GTTACTCCCTCTCGCCAACTCTCT
>452-1-30.60
GTTCCTCCCTCTTATCTCCTACGAC
>452-1-30.60
AGGTGGAGGAGGGAAATACGAAAGC
>452-1-30.60
ACGGGAGGAGACCAAACACACTTGGC
>452-1-30.60
CCCCCGTGCTCTCATTCTTCCTTCG
>452-1-30.60
AGGAGCGTGGTCGTACACCGCGGGCC
>452-1-30.60
GTTTTACATTTTGATTCGATCTGGC
>452-1-30.60
ACTCCTCTTTACCCTTTTCCTTCCG
>452-1-30.60
TACGGCATAGGCTTAGCAAGGGGCA
>452-1-30.60
CATGACAAGGAAGAGAGGTGAGGG
>452-1-30.60
GGAGGATTGGGGGTAAGAATTCGA
>452-1-30.60
GTCACCACGGTCTTTTCTCGCCCAC
>452-1-30.60
TCGGGTCACTCCTTTCCTTTCTCTA
>452-1-30.60
CAGATAAGCCGCCCCCCACTCCCTG
>452-1-30.60
GGGCAATGCTGAATACTGTTCTCCA
>452-1-30.60
ATCTAACACTAGTTTTTTTTACTGCCG
>452-1-30.60
ACTTCCCCCTTTCCCGACAAGCGCT
>452-1-30.60
AAGGCGAACCGTACAGTGTAGACGGGGC
>452-1-30.60
GCCTTTCTATTTCATGTGTTTTTCC
>452-1-30.60
CCTGGTTGTAGGGGGCTCCTTAGG
>452-1-30.60
GTCCTTATCCATCTTAACGCGCTGC
>452-1-30.60
GCTACCCTGATGGACGCTGAGGTGG
>452-1-30.60
CAGTTGAATGTTGTGAGACGGAGTG
>452-1-30.60
CGAAAGAGACCACACACTGGAGAAA
>452-1-30.60
TCAGCTGGGATCGTAGCGCGCTGGT
>452-1-30.60
GGGTGTGGGGGAGATAGTAGTTTAC
>452-1-30.60
TCCCTGAACAATGTCTAGCAGTTGC
>452-1-30.60
CTATCACATTGTTGTTCCTATTTCC
>452-1-30.60
CACATAGGCTTAACCAAGCCAGCTC
>452-1-30.60
TATTCGCGTTTATTAATACTTTCGA
>452-1-30.60
CTTTATCCTTCCCGTTCTCTTTCCA
>452-1-30.60
GTTGGTCTTTCCCGTTCGCCCGTCG
>452-1-30.60
CGAAAGAGTACCATCACACCGGACGAAA
>452-1-30.60
CATTTGCAATCGCGACCAGGTAGGC
>452-1-30.60
TCCCCAATGTGTGTCCCTCTCTCAT
>452-1-30.60
GCAATAGAGGGGGAAAGGTGGTTGG
>452-1-30.60
TGGGAGGGAGTTCTCGTTCCGCGGA
>452-1-30.60
GGCGGGGGGGATTAATTAGTAGACGC
>452-1-30.60
ACCGTCTTCTCCTGTTAATGTTACG
>452-1-30.60
AGGCAAGTCATTGGAGGGGTGTACA
>452-1-30.60
CGAGGAGGGACATGCACCTGCAGTA
>452-1-30.60
GCTGACCCGTTCGGTTTGTCCTCCC
>452-1-30.60
CCCCACCTCTCCTTCGACCTCTCTG
>452-1-30.60
CTGGTCAGTCTCTCTGATGACTTCCTA
>452-1-30.60
CTCGGTAGTTCTCTGTGCGACTCCTA
>452-1-30.60
CCTCTCCTGTTCTGCACTCTCTACA
>452-1-30.60
CGCCACTATGTGTGGAGCGTAGCGGAG
>452-1-30.60
CACATGTGCGCGAGAGGTAGCGA
>452-1-30.60
CACAAGGGGTGTGATCGGTATTGAA
>452-1-30.60
TCCCCATGGATTCCTAACCCCTTAC
>452-1-30.60
GCCTACAAGGGGGAATAAGAGATAA
>452-1-30.60
GTCTACCTTTCTTCATCCGCCGTCA
>452-1-30.60
GTCTTCTCTTTAGGTTTACTCTGCC
>452-1-30.60
GCTGCCGAAGGACGCAGCTGGTGCC
>452-1-30.60
CCTGACTTGTTCTCCTCTCCTTCCC
>452-1-30.60
GGAGGGTTCGGGAGGGCAATGGAGG
>452-1-30.60
GCCTACAATACAACAATTATCACAG
>452-1-30.60
TTCCACCTTTCCCACAAACCTTTCC
>452-1-30.60
CCTTTTTCTTCGCCCACGTACTCTC
>452-1-30.60
GCCCACCTTCGGTCCCTCGTATTCTG
>452-1-30.60
CCTTTTTCTCCTCTTTATCCCGCC
>452-1-30.60
GTTCTCTTCTACCCATCGTAGGTCA
>452-1-30.60
ACGTGATAGTCTGCCTCTAACTCCC
>452-1-30.60
GCACATCTCTCTCACTTTCCTTTCT
>452-1-30.60
AGTGTGGTCGTTGTACGCTTTTGCGT
>452-1-30.60
GAGGAGGGCCAACGACACAGGTAAT
>452-1-30.60
TCCGAAGGTGGTCTTGGGAGTCAGC
>452-1-30.60
GGCACATCGAACTGTGTCTAATGAA
>452-1-30.60
CTTTCCCCTGCCTCCCTTGATCCC
>452-1-30.60
TCTTACTTCTTCCACACTATAGCCC
>452-1-30.60
GTTGTGGTGTCTCTTCCCTCCTTGC
>452-1-30.60
GCTTTTCCTTTCCCCTTAATCTTCC
>452-1-30.60
TCCAAGATTACACAGCTGAAGGGGGG
>452-1-30.60
ACAGGTGGGGAGGTACGGCACATTG
>452-1-30.60
GAAGGGTTGTTTGGAACGTCAGGGG
>452-1-30.60
CCTTACCTCTCTCACTTTTTTCTCCC
>452-1-30.60
TCCTTTCTGTCTCCCATTCCGTTCC
>452-1-30.60
CTGTTCGACAGATCAATCTCCTAAC
>452-1-30.60
CCTTTCCCTTTCACGTTTACTCGC
>452-1-30.60
TCTAGCCTTTCCTCTTTTCCCTTCA
>452-1-30.60
TGGGGAGTGAACGCGTCTCAGGAGG
>452-1-30.60
GGGGGGAGGAAAGTTACTTCGCGAG
>452-1-30.60
ATGGCTGAGTGTCTCCCGCTTTTCA
>452-1-30.60
ACTCCCCTTTCTTCACTCCCGCCTG
>452-1-30.60
TCTTATCACTTTCTCTCCTTCTTTG
>452-1-30.60
GCACTATTGTGTTGGAGCTAGCGG
>452-1-30.60
TAATTGGGGGATAGGTTATTACGGG
>452-1-30.60
CCTCCATCTCTTTCTCCAGCCTTTCC
>452-1-30.60
CACGGCGGTGAGAGGTCACTGTAGG
>452-1-30.60
TCTATTTCGACTAGATCGGCGACAA
>452-1-30.60
TGTCGCGTGGATACTTACACCGGGC
>452-1-30.60
GAGGGGAGTGGATTATGCAGAGGGG
>452-1-30.60
ACACACTTGTTTCCTCACCCTTCCG
>452-1-30.60
TCTGTCACCTCTCTTTCTCCCTCTG
>452-1-30.60
GCTAATTGCAACCATTGACGGCACGG
>452-1-30.60
TCCTTCATGTATCTTTTTTCCTCTG
>452-1-30.60
GCCTTCCGTTCCGCCTTCGCCTTTC
>452-1-30.60
TCTCGTCCGTTTCCCCATCTTTCCA
>452-1-30.60
TCTGTCTTTTCCCTTTTTCTTTTCC
>452-1-30.60
CAAGACCTATTCTGAATCTTCTTGG
>452-1-30.60
GGTCACTTCGTTTTCGAATTCTCCC
>452-1-30.60
CACTGAGGATGGACCATACATGTGG
>452-1-30.60
CCCCTCACGTATCGCTCAAATTTTC
>452-1-30.60
GTGGAGGGAAAGTTGAGATCAACA
>452-1-30.60
CCACCCTTCACTCCTCCCTCCTCCA
>452-1-30.60
CTGCACGTTCTCTGAGTGCTTCCTA
>452-1-30.60
CCTTTCCTCTCTCTTTTTATGCTCCC
>452-1-30.60
AGGGGAGGAGTGATAAGTTATGAAG
>452-1-30.60
ACTCATCCTCCCAATTTTTGTCCC
>452-1-30.60
TTGTGCCACCCAGGGAGATCTTACG
>452-1-30.60
CCTACCTACTCCCTCAAACCCTCTG
>452-1-30.60
CCCCAGGCTTGACCTCTGCTTTA
>452-1-30.60
TCCATCTCCTCGCATTTGCTTTCCC
>452-1-30.60
GAATATTTCTTCCGATATTTCTTCG
>452-1-30.60
CTTCCCCTGCCTTCTTCCGCGTCCC
>452-1-30.60
GCTGTCTTCTCTCACTCCGTCTTCC
>452-1-30.60
AGATCGCCTTACACGGGAGGGAATGAG
>452-1-30.60
TCTTGCTGGTCTTGTTCGTTTTTCA
>452-1-30.60
TCCTCTCTTCCTTCGGGTCTCTG
>452-1-30.60
TTTTCCCCTTTGCTTTTCCCTTTGAC
>452-1-30.60
CCTTTGCCTTTCTCCCCCTGCTTCC
>452-1-30.60
GTACCTTTCAGGCCCCAGACTTCAA
>452-1-30.60
GGGTGAGCAATGTTTTTGGCTTGC
>452-1-30.60
GAGGGAGTGTGTTACTGGTATTGGG
>452-1-30.60
GCCCATCTTGTCCTTATTCCGTTCC
>452-1-30.60
TCTTTCACTTCCTCTCTTCCCCTTA
>452-1-30.60
GTCTGCCACCGTACTAGCTCTAGT
>452-1-30.60
GGAGGGCCAAACTCACTAATAGTG
>452-1-30.60
TCCAGTTTTGCATTGAGCTAATACA
>452-1-30.60
TTTGAAGTTGTCTCACCAAATCGTC
>452-1-30.60
CTTTCCCTATTCCTTTTGTTTTTCC
>452-1-30.60
ATAGGACTAAACTGAATTGTTTTGC
>452-1-30.60
TCCGGCCGGGGGGTTATGAAGTTAC
>452-1-30.60
CTTAACATTTTTCGTTTCTCGATCATG
>452-1-30.60
TCACAGCTGATGGGTGAGGGGGAAG
>452-1-30.60
CTGCACACTAATCGTTCTCTGGCTG
>452-1-30.60
ACACGGAAACGCCCCCGCCGCGATG
>452-1-30.60
GCCTACCCGTATTTTCCTCCCTCCT
>452-1-30.60
TCTTGCGCAATTTTGGAGGTGGGCC
>452-1-30.60
CTTTTCATCTCCCACTCGTCCTCT
>452-1-30.60
CAACGGGAGGTGCTACTATCGCGAG
>452-1-30.60
CCTGCAAAGGTGAAGTCAGAGAAAG
>452-1-30.60
GGAGGAATATCGCGCTTTTTGTGG
>452-1-30.60
CCAACCATGTTGACAGTCTTCTCTC
>452-1-30.60
AACGTGGGGAGCTGACGATGCAACG
>452-1-30.60
CCGTGTAACTAAGCTAGTTAGGTGC
>452-1-30.60
TCCACCCCTTCCCATTTTTCTCGTG
>452-1-30.60
GATGTAGGGCAGATGCACAGGGGA
>452-1-30.60
CTGGGTTGTGGGGGGGGCTCCTTAGG
>452-1-30.60
GGTACCGTACCTCTACAGCATTTTCA
>452-1-30.60
ACAATTCTGGGGAGTAGGAAGTTTA
>452-1-30.60
GTCCTTCATGTCCACAAATCTTCCT
>452-1-30.60
TTTGGCATACATTGTTTACTTTCCC
>452-1-30.60
CTTAGGTCGGACATCGGAGGGGGATC
>452-1-30.60
TTATTCATTGGACTTCGCCCTAACC
>452-1-30.60
CTTAATGCCCACCCACTTTCTAATC
>452-1-30.60
GCTATGGGTCAAATCACGCTCTTTCG
>452-1-30.60
ACCTTCATGTCCTTCCTATTCTCCC
>452-1-30.60
TCCTTTCTCTTTCCTCCTCCCTTAC
>452-1-30.60
CAGTAATTGCGGAGTTAGTTCGATA
>452-1-30.60
CCATGCATTTGTGTTTTGGCTCAGA
>452-1-30.60
TCTTTCAACTTTTATGTAAACTCCT
>452-1-30.60
TCCCCCAATTCCCATGTGCACCTCC
>452-1-30.60
GTCGGGGGAATGCTAAGCGCCATCG
>452-1-30.60
AATTTCGTCTTCTCGTTTAAGGTCC
>452-1-30.60
TCAGATAGCAAAATCTCTCCCTCCG
>452-1-30.60
GGAGAGGGAAAAGCAATAGAGGCT
>452-1-30.60
GAGAGAGTAAAATAGATAAACAGGG
>452-1-30.60
CCTAATCACAGTGAGGTTTTGGAGT
>452-1-30.60
CTTTCCCTTTTGTCCTCGTTTTCGT
>452-1-30.60
ACAGCTGATTCGTTTTTTACACTTGC
>452-1-30.60
TCCAAGTATGGTTTCGTCCCAAATG
>452-1-30.60
CCCGCAATGTGCGCGGAGAGGTAGCCGA
>452-1-30.60
GCCTACCTTTTCCCCCACTTCTGAT
>452-1-30.60
CCGGTAGAAGATTGTATAGGGAGG
>452-1-30.60
GGGGGATAGAGAAAAACCAGATGTAG
>452-1-30.60
TCGAGGGATAGCGCGCACCTTGCTG
>452-1-30.60
TCTTCGTTGTTCGGCTCTTTCTCCC
>452-1-30.60
CTTGCAATTATCACTTTGTTTTTCA
>452-1-30.60
GGTTGTTGGACCGGCAACCCATTGC
>452-1-30.60
TAGGGGAAATATTTGTGCTTGAGGG
>452-1-30.60
CCCACTATGTCTCGCCCACTTTCTG
>452-1-30.60
TCTCCTCCCTTTCCCTTTCTCTGTG
>452-1-30.60
ACTATCCTCTCTCTCTCACCTTCCC
>452-1-30.60
GCACGTCTCGTTCTCCCACCTTCCT
>452-1-30.60
CAACAGTACTTTTCCCTCCTTGTTG
>452-1-30.60
GAGAAGAGGCAGAGGTGGAGACGT
>452-1-30.60
CATGAACTGAAACAGGATCGTCGGG
>452-1-30.60
TGTAACATCAACCTACGAATTCGACT
>452-1-30.60
GACAGCCATTGGGACGGAGTGCTG
>452-1-30.60
GAGTAACGAGAGGGGGAGACAGTCA
>452-1-30.60
CTGGTCACTTTGACCCATTCTTCTGC
>452-1-30.60
ACCCCAGGCTTCAACGTCCTCTACT
>452-1-30.60
TTCGAAAACTCAACTAAAACTAGAT
>452-1-30.60
GGATAGCATAGGATGATAGGGGAA
>452-1-30.60
CCTGTGCTCCTTCCTCCTCCCCACG
>452-1-30.60
AGGGGGGAATGTGTGGCTAGTGCGG
>452-1-30.60
CTGGTAGTTCTACTGTGTCGACTCCTA
>452-1-30.60
TTTCACCCTTTCCACTACTTTTTCT
>452-1-30.60
TCTCCTAGTTCCCGGATGCTTTTCC
>452-1-30.60
GCGGAATCCGACGAGCGAGGAAGGC
>452-1-30.60
CCCCATCTCTCCCTCGTGTTCTTGA
>452-1-30.60
TCATACATCGTTGAGTGTCATCTGT
>452-1-30.60
GGAGTCACCTTTGTCGCGGGACGTT
>452-1-30.60
TCTTACCCTTTCCCTAATTCCTCTT
>452-1-30.60
GTTAGTGGGGGATGTCGAGCGTGTA
>452-1-30.60
TTCCTCCCCTTTTCCTCCTCTTCCC
>452-1-30.60
CACCACTTGGGATTGGGCGGAGCCA
>452-1-30.60
GCTTCCCACTCCCTGGTTTTGTCCT
>452-1-30.60
TCTTCCTTGTCCCGTGTTCTCTTCA
>452-1-30.60
ATTCGAATTGATCATTCGCATTTCC
>452-1-30.60
ACTACGCTATATCGCTTAGCCTCCC
>452-1-30.60
GACTAATGTCAATCAGCAATTACAG
>452-1-30.60
TGCGGGAACAGAACCGATTGGTGAG
>452-1-30.60
CCCCGCAATGCGGCCCCAGACCTCAA
>452-1-30.60
TCTCTCCTCTCTACCTTCCTCTCTA
>452-1-30.60
CAACCACATGTACAATATACTCTGG
>452-1-30.60
TCCTATCCCTCCCGCTCTCTGTGCC
>452-1-30.60
TCTTTCCTCTTCTCTTATGTCTACC
>452-1-30.60
GCTGTCTTCCTTCGTCTCCTCTG
>452-1-30.60
TCCTTCCTCTCTCGCCTTACTCTCCA
>452-1-30.60
GTGCACACAACCGAAGCCGTCCCTG
>452-1-30.60
GTCTTGTTTTCCCCCTCAACCTCCC
>452-1-30.60
GGTTCCAATCTCCCCCATTCCTCTA
>452-1-30.60
CTGGTAGTTCTCTTGTGTGACTCCA
>452-1-30.60
CCTGTCGTTTGATAGGTGCCATTCG
>452-1-30.60
ACTTCCTACTCCTACTTGCGAACGT
>452-1-30.60
CTGGTAGTCTCTCGTGCGACTCCTA
>452-1-30.60
ACCCCCATTACTTTTTCCTCTTCG
>452-1-30.60
GCTACTTTCTCCCTCTCTCCCTCCT
>452-1-30.60
GCCACACTTGATCCTCGTCGCTGC
>452-1-30.60
GTTGGGGAGTATGGGGTCAGTTGGA
>452-1-30.60
CCCCGCATGTGCGCGAGAGGTAGCGA
>452-1-30.60
TCTTATCTCTCCCTTTTACTCCCCT
>452-1-30.60
GTGCACGGTGGAGGGTGTAGGTTT
>452-1-30.60
ACAGTTAGGAGATTATCATCCACCG
>452-1-30.60
ATTCATACAGCTAAAAAAAATCTCGGG
>452-1-30.60
AACCAGGGAAGGGATATGCTTTGCG
>452-1-30.60
GCCGCATGCTGCGCGTAGCCGGTCC
>452-1-30.60
CCTTGGTCACCACGCGGGATTGATCG
>452-1-30.60
CTTCTTCTTTTTATCTTGCATTCCC
>452-1-30.60
TGAACTCATGGTTCCTTGCCCAGTG
>452-1-30.60
GCACGCAACTTTTGTCTCCGTGTAC
>452-1-30.60
ACCACTAATCTGTCTCCTCCTCCA
>452-1-30.60
GTCGCTGAACGCATTAGTTTTTCGG
>452-1-30.60
GTACCGCGTAGACCGCGGGAGTTGG
>452-1-30.60
TTCATCGTGAAGCATTAGTTTATCC
>452-1-30.60
CGTGTTAATTGGGTGGGAATAGGAG
>452-1-30.60
CTTTACGCATTTTTTTTCGCTATTTC
>452-1-30.60
ACATCCCCCTCTCTCTTTCCCTCCG
>452-1-30.60
GATTGGAGAGCGAAGGGATGTGCGA
>452-1-30.60
TCCTGCCTTTCTACCCTCTTCCTAT
>452-1-30.60
GATAGGGATTATGAGGGAGGTTGGC
>452-1-30.60
CCTCAGATTTCCCGCGCTGCTTTCC
>452-1-30.60
CGGCAATTTAAATCCTCGCATTGGG
>452-1-30.60
GTTACCAATTCCTCTTACCCCTTCC
>452-1-30.60
TCCTTCCCGTTTTTTCTCCCTCTTCG
>452-1-30.60
GTACAAATACCCAGCGCCGCGGGTC
>452-1-30.60
CCTTACTTCTTCCCCTCCGCCTTCG
>452-1-30.60
GTTATCCTTCCCTCTCCTGCCTT
>452-1-30.60
GAATAAGTCAGGGGTGAATCACATA
>452-1-30.60
CCTGTTCCTTTTCGCCTACTTTCTG
>452-1-30.60
GCCCTTGCCTCTCTTTGCCTCTCCTA
>452-1-30.60
GCTATTCTTGTCCTAGCGCTATCTT
>452-1-30.60
TTCGCAAACAACCGTATCACCGTGT
>452-1-30.60
AAGGGTGGTAAGGCAGACCAGGTA
>452-1-30.60
GATTAGGGGTAGTTTTCGGGAGTGG
>452-1-30.60
ACGACTAGGGTTCTCTTCGTCCGTG
>452-1-30.60
CCCCGCAATGCGGCCCCCAGACTTCCAA
>452-1-30.60
CCTTTCCCCTCCCACGTGTTATTCA
>452-1-30.60
ACCGTTTTATTTCTCCTTCCCTGG
>452-1-30.60
GCCGTACTTTCTCTTCTCCCCTTCC
>452-1-30.60
GGGGAGGTCAGCACTGGAACGCGCA
>452-1-30.60
TCTTCGCCCTCGTTTGCTCGCCCTG
>452-1-30.60
CGAGTTGGGACAATGGGCTTGGAGG
>452-1-30.60
CCCCCAGGCTCCAACGTCCTCTTAT
>452-1-30.60
TTCCCCTCGTTTGCCCTCGCCTTCC
>452-1-30.60
GTCTCCTCCTTTCACATGTCCTCCA
>452-1-30.60
CTGGCAGTTCTCTGTGTGACCCCTA
>452-1-30.60
GGGACATACCGGAAAGAAACGCAGA
>452-1-30.60
ACGGCCGCAGCAGACAAACGATACA
>452-1-30.60
TAACGAATCTAGCTTATTGCAGACA
>452-1-30.60
ACAGCAAAAACAATGTAGTAGGGAT
>452-1-30.60
TCCCTGCATTACACCTCACTCTCCC
>452-1-30.60
CTATCCCTTTCCGCACACCATTCC
>452-1-30.60
GATGGCACGCATCGGACGGTTCTCA
>452-1-30.60
ACCTCCTCCTTCTCCTCCCCCTTCG
>452-1-30.60
GTCTTCCTCTCTCTTACAGTCTTCT
>452-1-30.60
AGGAAAAGGGGGAATTTGTTGTAGG
>452-1-30.60
CCTTTCCTCTCTCTCTTTCCCCTGG
>452-1-30.60
CAGGTAGTTCTCTGTGCGACTCCTA
>452-1-30.60
ATTGGTTCGATTTCTACACCTTTCC
>452-1-30.60
CCTGATTTCTGTGAGCGATATTCGC
>452-1-30.60
ATTCGGTTCTCCCAAACGTCCCCTC
>452-1-30.60
TCCTTCCTTTCCCATCTTTACTCCC
>452-1-30.60
GATCCCTCTGGAGCTCAGTGGCAGA
>452-1-30.60
ACAGCAGATGTGGGGTCAAGGTTTT
>452-1-30.60
CTTGGGTTGTAGGGGGGCTCCTTAGG
>452-1-30.60
GTTGTCTTCTTTCCCGATCTCTGGC
>452-1-30.60
CCTTGCCCCGCGCTAGGACTATTGC
>452-1-30.60
TCTGATCTTTCCTCTCGTTTTTACCC
>452-1-30.60
TCTTATTCTTCTCGCCTCAGTACCA
>452-1-30.60
TCCCACCACTCTCCTATTGTCTCCT
>452-1-30.60
GGAGCGGGAAGTAATGGCAAGTGGG
>452-1-30.60
TTAGAAAAGCTGACAATGTTTTCCG
>452-1-30.60
CCAATCTCCACCGCCCCCGTCTCCT
>452-1-30.60
GGGTAGGGGGGGCCAGTGTGTTTGT
>452-1-30.60
GCGAGGTCCTCAAGGTGCCCATGTG
>452-1-30.60
AAGCGTACATTTAACGTTTTTTTGA
>452-1-30.60
TTTCCTTCGTCTCACTACTCTCC
>452-1-30.60
TCCCATCTCTCTCTCGCCACCTCTC
>452-1-30.60
GGAGGGGCCTCAACCTCTGTAGCCG
>452-1-30.60
GCTTACTCTTCTCTCTCTCTTTCTC
>452-1-30.60
CCGCTGTACGACATTGCTACACCGC
>452-1-30.60
GCGGCAGGTGCTTCTTCCACAACGT
>452-1-30.60
GGCTGGGCAAGGGGCTCATGCAGGG
>452-1-30.60
TTCGAAACTAATAAACTTATCACCA
>452-1-30.60
TCCCAACCTTCCCCCTCGCCTTTA
>452-1-30.60
TCATGTTTCTGTTCCCTCCACTCTG
>452-1-30.60
GCCACCTTGTCCCACATGCACTTTG
>452-1-30.60
GATCGAAGGTTAGCAAAGGGGTGGG
>452-1-30.60
ACCTCGTCCCTTTCTTTCCGTCTGCC
>452-1-30.60
ACCTCACTCTCTCCCTTACATTGCC
>452-1-30.60
CAGTCTGTCTCCCTGCCCGTCTCTC
>452-1-30.60
GCACCACATCCTTATTTCTCCTTAT
>452-1-30.60
CGAAAGAGACCACACACCAAGAAA
>452-1-30.60
TTCACAGTGCAAGGATAGCTGAGGG
>452-1-30.60
AACAGCACTGTAAAGTATTGTTTCG
>452-1-30.60
GCCATGCACTTTCTTCTCCCGTTCT
>452-1-30.60
TCGTCTCCTCCCATACCCGCTCCT
>452-1-30.60
GCACCTATGGTGTTGGAGCTAGCGG
>452-1-30.60
CAACCAGACGGAGGGCAAACGAA
>452-1-30.60
ACCGACATTTCACGTTACAATTTTG
>452-1-30.60
TCTATCAGCTTTTATGCTCGTTTAG
>452-1-30.60
GACTGGATGAGGACTCCTTCTGTTG
>452-1-30.60
CCGAGCAAGTCAATGCTCGCAACCT
>452-1-30.60
TGACCGATGGAAACCAGACCATGGGC
>452-1-30.60
AGGGAGCGTGCTGCGGTCGCATTAC
>452-1-30.60
TCTTCCCTTTTCCCTTCCACCTTCC
>452-1-30.60
GTCAGGGGGATGGATACAGTGATGTGC
>452-1-30.60
CACCAGGAAGGGACATAGCCGATGCGC
>452-1-30.60
CTGTTAGTTCTCTGTGCGACTCCTA
>452-1-30.60
TCTTTCCTTTTCTTTTTCTCTGCTG
>452-1-30.60
GAGTGGCATAACGTGACAGTGGGTC
>452-1-30.60
CAATCGCTAAACTTACCAGCACACAC
>452-1-30.60
GCGTCTTCTCTGGACCACCTAGCTGA
>452-1-30.60
TGGGTGTTCTTCAGAGTCTCCTCAC
>452-1-30.60
GTGTGGGTCGCACTACGGGTCACGT
>452-1-30.60
AGTATGAGGGAGTCTAGAAGTTTAT
>452-1-30.60
CCCCGCCAATGCGGCCCCAGACTTCAA
>452-1-30.60
TCCCCTTCTTCCCCCATTGTCTCCT
>452-1-30.60
CCCTACAACTAGCCCTTCCAATTTC
>452-1-30.60
GCCTCCTTCTCTCGCTCGTTCTCCC
>452-1-30.60
TGACCAATGCATGCCAGTTGTCC
>452-1-30.60
CACCGAATTGTCCCCCTGTCGTAAC
>452-1-30.60
TCTGCTGGGAGGGTGTCTAGTATTG
>452-1-30.60
CAAAATTCTTCCCCCATCCTTTTCT
>452-1-30.60
ACGATGCAACAATCCCGCGGCCTGG
>452-1-30.60
TGTAACATCAACCTAGAATTCGACTT
>452-1-30.60
CCGTGCCTTTCGTGTCAGAACCTAC
>452-1-30.60
CTGGTAGTTCTCTGTGCAGCTCCTA
>452-1-30.60
CTGGGCTCCTCTCATTCGTTCTCCA
>452-1-30.60
GGTGCACACATTCGCCACTGCGTAC
>452-1-30.60
ATGTCGTTGTCCTTCCCTATCTCCT
>452-1-30.60
GCTTGTGAGGGAGTCAGAAGTTTAAT
>452-1-30.60
CCCCATTCCTCGCGGCTCTCATTGC
>452-1-30.60
TCCTCATATTCCCCTTTATCTTTCC
>452-1-30.60
ATCCTTTTCCTTCTACACTTTTCTCCT
>452-1-30.60
AGTACGGACTAAGGCACTGTGGGGG
>452-1-30.60
GCTACGAGATGGAACAGGGACGAGT
>452-1-30.60
ACCACTATGGTGTTGGGGCTAGCGG
>452-1-30.60
GAGTGTGGAGGATTGGTCGAAGCGC
>452-1-30.60
TCTTCCCCTTTCCCCTCACCTTTC
>452-1-30.60
CCTCTCCTCTTGTCGTACCTATATG
>452-1-30.60
GCATATGCTTAACGTGCCTCATTCC
>452-1-30.60
GGGGGAATGAGGCGTTTCAGAGATG
>452-1-30.60
GGAGGGCAATCACACGTGACTGAGG
>452-1-30.60
TTAGCAAAGAATGCATTTAGGGTGG
>452-1-30.60
CCCCGCAACTGCGGCCCCAGACTTCAA
>452-1-30.60
TAAGATGTTTACGAGATTTGTGTGG
>452-1-30.60
CTCCACTTCTCCCATGATTTACGC
>452-1-30.60
CAGTTATCTCCGTAAAGGTAGCTGG
>452-1-30.60
CACACAGGCGAACTAACGCCAGCCT
>452-1-30.60
CTCCCCTTTTCCTGCTCTGTTATGG
>452-1-30.60
GCTTACTTCTCCCCATCTACTTCCC
>452-1-30.60
CGGGCGGGATAGCTAAGATGAGACA
>452-1-30.60
CTTTGACCGTCCATGTCCTTTTCCA
>452-1-30.60
TACAGCGTCATACAAGGTGAGGGAT
>452-1-30.60
CCTCATTCCGACCCCGTAGTTCCCC
>452-1-30.60
CTTTCACTTTTCTTACTTTCCCTCAA
>452-1-30.60
CCCGCATGTGCGCCGAGAGGTAGCGA
>452-1-30.60
CCTACTCCCTTCCGTGTGCTTCTTC
>452-1-30.60
TTGCGGAGTTCGACCCGTGCCACG
>452-1-30.60
CCTTTCCCCTCTTCTTTTTCCCCGT
>452-1-30.60
CCCACACCTAGGATTGCCGCGCTGA
>452-1-30.60
TTAAGCAGTGTAGTGGCGAGGGCAT
>452-1-30.60
GGCGCAATACAGCGCGTTTCCTCTC
>452-1-30.60
CCGGAGAACACTAGGGTTACGCGGC
>452-1-30.60
TCTCCCCTATGCCGCGAACTATGTG
>452-1-30.60
CCCCAGGCTTCAAGTCCTCTACT
>452-1-30.60
TTCCCAATATTCTTGTTTTCTTTCG
>452-1-30.60
AGAAGTATTAGGAGACTACACCACA
>452-1-30.60
GGAGGGCCACTGTGCTTAACTAAAC
>452-1-30.60
TCCCCCCCTTTTCCAACATCCTGCG
>452-1-30.60
TCCCCACCTTGTCCCCCTTCCTTCC
>452-1-30.60
TCCGAAGTGCGAGCTTATTTCTGGA
>452-1-30.60
TCACAGAGCCCTAGGACCATCCTTCCT
>452-1-30.60
AACATCGATCGTAAGCAGGAATACG
>452-1-30.60
CACACAGGCTTAACCAGCCACGCC
>452-1-30.60
TAGGGATGGGGGAATTACAGTTTGG
>452-1-30.60
GTCTGGTCGATGAAATCGCAGGAG
>452-1-30.60
ACATCCATCAACGTCGTTGGATTCT
>452-1-30.60
GGTTGTGGTTGTTACCAGCGGACGA
>452-1-30.60
CCGTGTGAAGGGACGGGGGGCTGTG
>452-1-30.60
GCCTACGTTTGCTCTCTTCTCTCTG
>452-1-30.60
ACATGGTAGTTCTCCTGTGCGACTCCTA
>452-1-30.60
ATCGCGACCTATACCGCATCTCTAG
>452-1-30.60
ATCGGGTTCGCTTCCGGGCATTC
>452-1-30.60
ACATTTTCCCTTTTACTTCCCTTTCT
>452-1-30.60
TTGTGAAAGCCAACATCGCGCAGA
>452-1-30.60
GTTGGGGTAGGATTTGAGCTTTGTG
>452-1-30.60
GCATAGGAGCGTTGCATCTATAGCG
>452-1-30.60
CTGGTACGTTCTCTGTGCGACCCCTA
>452-1-30.60
TCTTAGAACTCTCGTATCCCCTTG
>452-1-30.60
ACCCTCCCATCTTCCAACAGCTATG
>452-1-30.60
CTGGGGGGAGACGTTCCGTGCCTGA
>452-1-30.60
CAGGAAATATCTTAATCGATGCCTC
>452-1-30.60
GTCTTCTCCTTTCCTATACTCTCCG
>452-1-30.60
CGAAAGAAGACCACACACCGGAGAAA
>452-1-30.60
GCACACTAAATATTGACTTTTTGCT
>452-1-30.60
GAACCTGAGGCTCGTTTCCCCGGAG
>452-1-30.60
CCTTCCGCTTCTTGTTCCCTTTGCG
>452-1-30.60
TCCGAAGATCGGGGGAGTAGTTTGG
>452-1-30.60
ACCTTTCCCGTAAGAAGTCCTGTAC
>452-1-30.60
ACCCAAACCTTAAATTGCACGCCTG
>452-1-30.60
GCCATTAGAACAATGAAGTGCGCCC
>452-1-30.60
GATTTCGTCTTCTCGGTTTAAGGCCC
>452-1-30.60
AGTTACCCTGATGGACGCTGAGGTGG
>452-1-30.60
CTGGGTTATAGGGGGGCTTCCTTAGG
>452-1-30.60
TCCCTCCTATTTCCTCTCTCCTTCG
>452-1-30.60
CTTTCCTTTCATCCTTCTCCTCCG
>452-1-30.60
CACCACATCTTCCACATCTCCTTCT
>452-1-30.60
TTATCGGTCTCTTAATCCCTGTCC
>452-1-30.60
CCCCCTCTATTTCTCTTCGCCTCTC
>452-1-30.60
TCTCCCTTTTCACTCTCCCTTCAG
>452-1-30.60
ATCCGGGGAGGGTGCACATACACAG
>452-1-30.60
TTACCACGGGATGATTGCGTACGTA
>452-1-30.60
CCATACTCTTCTCTCCTACCTTTCC
>452-1-30.60
CCCTTGCTGATTTTCTCTCTGGGGC
>452-1-30.60
GGGGAGAGAGAGTCGTCAATAATTG
>452-1-30.60
CTCACCGCATCTAGCATGGTGAGGC
>452-1-30.60
GTTGGTGTCTTTCCTTTGTCCCCCA
>452-1-30.60
CTCCTTCCCTTTCCCTCCTACTTGT
>452-1-30.60
CAGGCCCAATGATTCGGGCGACCAT
>452-1-30.60
GCAACGTCCTTTCGCCTGTCCTTTC
>452-1-30.60
GGGGGGAGGGCCTGTGCTGATTAC
>452-1-30.60
AATAGCTGGGCCGGGGGTGGAGATGA
>452-1-30.60
TCCTTTCCTTCACGAACATTTCTCA
>452-1-30.60
TCCGGTTTCTCCCATCGAACCGCTG
>452-1-30.60
CTGCCACCGGGGAGTAACTGCAACG
>452-1-30.60
CTCATCCCTATTCCCTAACTCAC
>452-1-30.60
ACTCCCTTTTCCTCCCTTGCCATCC
>452-1-30.60
GAGTGAGGAGATTAAGCAGGGTTGGG
>452-1-30.60
CCACGAAAGAGGAGTCCCGTAGTAA
>452-1-30.60
CCTTAGCCTTTCCACATATTTTCCC
>452-1-30.60
TCCTATTAACAGCCGCGTACAGAGT
>452-1-30.60
ACCCAGAGTCGACGAGGAAGTGGGT
>452-1-30.60
TCCTTCCCCTTTCCCATACTCTCCG
>452-1-30.60
AACAGCAAGCGTAGTTGGAACGATA
>452-1-30.60
TTCGGATGGGAAGGGTGTGCAATAG
>452-1-30.60
GCCACTACGGTGTTCGGAGCTAGCGG
>452-1-30.60
TCCCTTCTCCTCCGCCAATGCTCCA
>452-1-30.60
CCCGTCTCCTCCTGCGCGCCTCCCC
>452-1-30.60
GCTTTCCCCTCCTTTTAATCCTCTC
>452-1-30.60
TTGTCCTCTTCCCGATGTACCTAC
>452-1-30.60
CGGGGAGGTGCGGGGTGTGTTTGG
>452-1-30.60
AATGTGAATTCGGAAGGGAGTGGAG
>452-1-30.60
TCTTTATTCATCCGTTTGCTTTTT
>452-1-30.60
ATGACTGTCGAACCCTCTCCCTTCC
>452-1-30.60
GACTTGAATTTCTTGAAACAGGTCGGG
>452-1-30.60
CCTGGTAGTTCTCTGTGTCGACTCCTA
>452-1-30.60
GCACTCCCCAACTCTCCACCCCCGA
>452-1-30.60
CCTGGCATCTCTCCTTATCCTGTTC
>452-1-30.60
CCGTGAGACAGGTTTGGTCAAGAGG
>452-1-30.60
CCTAGTAGTGTTGAGTGTCGCCGC
[truncated: 17,082 more rows]
