# Supplementary material for: Identification of TIM3 2′-fluoro oligonucleotide aptamer by HT-SELEX for cancer immunotherapy
Source: Oncotarget. 2015 Dec 14;7(4):4522–30. doi: 10.18632/oncotarget.6608 (PMC4826223; doi:10.18632/oncotarget.6608)
Supplement: Supplementary file 3 [file oncotarget-07-4522-s003.xls]

## Sheet: Hoja1
>1-7551-231072.89-1-1-0
GCCACTATGGTGTTGGAGCTAGCGG
>22-61-1866.70-1-2-1
GCCACTATGTGTTGGAGCTAGCGG
>25-53-1621.89-1-3-1
GCCACCATGGTGTTGGAGCTAGCGG
>27-51-1560.68-1-4-1
ACCACTATGGTGTTGGAGCTAGCGG
>37-32-979.25-1-5-1
GCCACTATGGTGTTGGAGCCTAGCGG
>42-26-795.64-1-6-1
GCCACTATGGTGTTCGGAGCTAGCGG
>45-24-734.44-1-7-1
GCCACTATGGCGTTGGAGCTAGCGG
>48-22-673.24-1-8-1
GCCACTATGGTGTTGGAGCTAGCCGG
>49-21-642.63-1-9-1
GCCACTATAGTGTTGGAGCTAGCGG
>56-17-520.23-1-10-1
GCCACTATGGTGTTGGAGCTAGCGA
>63-14-428.42-1-11-1
CCACTATGGTGTTGGAGCTAGCGG
>63-14-428.42-1-12-1
GACCACTATGGTGTTGGAGCTAGCGG
>67-13-397.82-1-13-1
GCCACTATGGTGCTGGAGCTAGCGG
>76-11-336.62-1-14-1
GCCACTACGGTGTTGGAGCTAGCGG
>76-11-336.62-1-15-1
AGCCACTATGGTGTTGGAGCTAGCGG
>82-10-306.02-1-16-1
GCCACTATGGTGTTGGAGCCAGCGG
>82-10-306.02-1-17-1
GCCACTGTGGTGTTGGAGCTAGCGG
>82-10-306.02-1-18-1
GCACTATGGTGTTGGAGCTAGCGG
>82-10-306.02-1-19-1
GCCACTATGGTGTTGGGAGCTAGCGG
>82-10-306.02-1-20-1
GCCACTATGGTGTTTGGAGCTAGCGG
>91-9-275.41-1-21-1
GCCACTATGGTGGTTGGAGCTAGCGG
>91-9-275.41-1-22-1
GCCACTATGGTGTTGAGCTAGCGG
>91-9-275.41-1-23-1
GCCACTATGGTGTTGGAGCTAAGCGG
>91-9-275.41-1-24-1
GCCACTATGGTGTTGGAGCTCAGCGG
>106-8-244.81-1-25-7
GCCTTGTACAGGTTGGAGCTAGCGA
>113-7-214.21-1-26-1
GCCACTATGGTGTTGAAGCTAGCGG
>113-7-214.21-1-27-1
GCCACTACTGGTGTTGGAGCTAGCGG
>113-7-214.21-1-28-1
GCCACTAATGGTGTTGGAGCTAGCGG
>113-7-214.21-1-29-1
GCCACCTATGGTGTTGGAGCTAGCGG
>113-7-214.21-1-30-5
GCCCCGGTAGGGTTGGAGCTAGCGG
>113-7-214.21-1-31-1
GCCACTATGATGTTGGAGCTAGCGG
>113-7-214.21-1-32-1
GCCACATGGTGTTGGAGCTAGCGG
>113-7-214.21-1-33-1
GCCACTATGGTGTGGAGCTAGCGG
>132-6-183.61-1-34-1
GCCACTATGGTGTCGGAGCTAGCGG
>132-6-183.61-1-35-1
GCCATTATGGTGTTGGAGCTAGCGG
>132-6-183.61-1-36-1
GCCACTATGGTGTTGGAGCTGGCGG
>132-6-183.61-1-37-1
CGCCACTATGGTGTTGGAGCTAGCGG
>132-6-183.61-1-38-1
GCCACTATGGTATTGGAGCTAGCGG
>132-6-183.61-1-39-1
GCCACTATGGTGTTGGAGCTAGCG
>132-6-183.61-1-40-1
GCCACGTATGGTGTTGGAGCTAGCGG
>149-5-153.01-1-41-1
GCCGCTATGGTGTTGGAGCTAGCGG
>149-5-153.01-1-42-1
GCTACTATGGTGTTGGAGCTAGCGG
>149-5-153.01-1-43-1
GCCACTATGGTGTTGGAGCTTAGCGG
>149-5-153.01-1-44-1
GCCACTATGGGTGTTGGAGCTAGCGG
>149-5-153.01-1-45-1
GCCACTATGGTGTTGGAAGCTAGCGG
>149-5-153.01-1-46-1
GCCACTATGGTGTTGGGGCTAGCGG
>149-5-153.01-1-47-2
GCACTATGTGTTGGAGCTAGCGG
>149-5-153.01-1-48-1
GCCACTATGGTGTTGGAGCTAGCGGC
>149-5-153.01-1-49-1
GCCACTATGGTTGTTGGAGCTAGCGG
>149-5-153.01-1-50-1
GCCACTAGGTGTTGGAGCTAGCGG
>149-5-153.01-1-51-1
GCCACTATGGCTGTTGGAGCTAGCGG
>149-5-153.01-1-52-1
GCCACTATGGTGTTGGAACTAGCGG
>149-5-153.01-1-53-1
GCCACTTATGGTGTTGGAGCTAGCGG
>149-5-153.01-1-54-1
GCCACTATCGGTGTTGGAGCTAGCGG
>192-4-122.41-1-55-1
GCCACTATTGGTGTTGGAGCTAGCGG
>192-4-122.41-1-56-1
GCCACTATGGTGTTGGATGCTAGCGG
>192-4-122.41-1-57-1
GCCACTATGGATGTTGGAGCTAGCGG
>192-4-122.41-1-58-1
GCCACTATGGTGTTGGACTAGCGG
>192-4-122.41-1-59-1
GCCACTATGGTGTTAGAGCTAGCGG
>192-4-122.41-1-60-1
GGCCACTATGGTGTTGGAGCTAGCGG
>192-4-122.41-1-61-1
GCCACTATGGTGTTGGAGCTAGCGGT
>192-4-122.41-1-62-1
GCCACTATGGTGTTGGAGCTAACGG
>225-3-91.80-1-63-2
GCCACTATGCGTTGGAGCTAGCGG
>225-3-91.80-1-64-2
GCCACCATGTGTTGGAGCTAGCGG
>225-3-91.80-1-65-1
GCCACTATGGTGTTGGAGCTGCGG
>225-3-91.80-1-66-1
GCCACTATGGTGTTGGAGCTAGCGC
>225-3-91.80-1-67-1
GCCACTATGGTGTTGGAGCTAGTGG
>225-3-91.80-1-68-1
GCCACTATGGTGTTGGGCTAGCGG
>225-3-91.80-1-69-6
GCCTTGTACAGGTTGGAGCTAGCGG
>225-3-91.80-1-70-1
GCCACTAGGGTGTTGGAGCTAGCGG
>225-3-91.80-1-71-2
GCCACTATGGTGTTCGGAGCTAGCCGG
>225-3-91.80-1-72-1
GCCACTATGGTGTTGGAGCGTAGCGG
>2-5022-153681.38-2-1-0
CTGGTAGTTCTCTGTGCGACTCCTA
>4-1612-49329.82-2-2-1
CTGGTAGTTCTCTGTGTGACTCCTA
>5-528-16157.66-2-3-2
CTGGTAGTTCTCTGTGTGATTCCTA
>13-192-5875.51-2-4-5
CTGGCAGTTCTCTGAGTGCTTCCTA
>24-55-1683.09-2-5-1
CTGGTAGTTCTCTGTGTCGACTCCTA
>27-51-1560.68-2-6-2
CTGGTAGTTCTCTGTGTGACTTCCTA
>30-48-1468.88-2-7-1
CTGGTAGTTCTCTGCGCGACTCCTA
>33-42-1285.27-2-8-1
CTGGCAGTTCTCTGTGCGACTCCTA
>38-28-856.85-2-9-2
CTGGCAGTTCTCTGTGTGACTCCTA
>47-23-703.84-2-10-1
CTGGTAGCTCTCTGTGCGACTCCTA
>49-21-642.63-2-11-1
CTGGTAGTTCTCCGTGCGACTCCTA
>52-19-581.43-2-12-2
CTGGTAGTTCTCTGTGTGATCCTA
>56-17-520.23-2-13-2
CTGGTAGTTCTCTGTGTGAATCCTA
>59-16-489.63-2-14-1
CTGGTAGTTCTCTGTGCGACTTCCTA
>63-14-428.42-2-15-1
CTGGTAGTTCTCTGTGCGATTCCTA
>67-13-397.82-2-16-1
CTGGTAGTTCTCTGTGGCGACTCCTA
>67-13-397.82-2-17-1
CTGGTAGTTCTCTGTGCGACTCCTAC
>67-13-397.82-2-18-1
CTGGTAGTTCTCTGTGCGACCCCTA
>72-12-367.22-2-19-1
CTGGTAGTTCTACTGTGCGACTCCTA
>76-11-336.62-2-20-1
CTGGTAGTTCTCTTGTGCGACTCCTA
>76-11-336.62-2-21-1
CTGGTAGTTCTCTGTGCCGACTCCTA
>76-11-336.62-2-22-1
CTGGTAGTTCTCTGTGCGATCCTA
>91-9-275.41-2-23-1
CCGGTAGTTCTCTGTGCGACTCCTA
>91-9-275.41-2-24-1
CTGGTAGTTCTCTGTGCGTACTCCTA
>91-9-275.41-2-25-1
CTGGTAGTTCTCCTGTGCGACTCCTA
>91-9-275.41-2-26-4
CTGGCAGTTCTCTGTGTGCTTCCTA
>106-8-244.81-2-27-2
CTGGTAGTTCTCTGCGTGACTCCTA
>106-8-244.81-2-28-1
CTGGTAGTTCTCGTGCGACTCCTA
>106-8-244.81-2-29-1
CTGGTAGTTCTCTGTCGCGACTCCTA
>106-8-244.81-2-30-2
CTGGTAGTTCTCCGTGTGACTCCTA
>113-7-214.21-2-31-1
CTGGTAGTTCTCTGTGCGACCTCCTA
>113-7-214.21-2-32-2
CTGGTAGTTCTCTGTGTGACTCCTAC
>113-7-214.21-2-33-2
CTGGTAGTTTCTCTGTGTGACTCCTA
>113-7-214.21-2-34-1
CTGGTAGTCTCTGTGCGACTCCTA
>113-7-214.21-2-35-4
CTGGTAGTTCTCTGAGTGCTTCCTA
>132-6-183.61-2-36-1
CTGGTAGTTCTCTGTGCGACTCCCTA
>132-6-183.61-2-37-2
CTGGTAGTTCTCTGTGTCGATTCCTA
>132-6-183.61-2-38-1
CTGGTAGTTCTCTATGCGACTCCTA
>132-6-183.61-2-39-4
CTGGCAGTTCTCTGAGTGCTCCTA
>149-5-153.01-2-40-1
CTGGTAGTTCTCTGTGCGACTCCCA
>149-5-153.01-2-41-1
CTGGTAGTCCTCTGTGCGACTCCTA
>149-5-153.01-2-42-3
CTGGTAGTTCTCTGCGTGATTCCTA
>149-5-153.01-2-43-2
CTGGTAGTTCTCTGTGTGACCCCTA
>149-5-153.01-2-44-2
CTGGTAGTTCTCTGTGCGACTCCTACA
>149-5-153.01-2-45-2
CTGGTAGTTCTCTGTGTGACTCCCTA
>149-5-153.01-2-46-1
CTGGGTAGTTCTCTGTGCGACTCCTA
>149-5-153.01-2-47-1
CTGGTAGTTCTCTGTGCGAACTCCTA
>149-5-153.01-2-48-1
CTGGCTAGTTCTCTGTGCGACTCCTA
>149-5-153.01-2-49-6
CTGCGAGTTCTCTGAGTGCTTCCTA
>149-5-153.01-2-50-3
CTGGTAGTCCTCTGTGTGATTCCTA
>149-5-153.01-2-51-1
CTGGTAGTTTCTCTGTGCGACTCCTA
>149-5-153.01-2-52-1
CTGGTAAGTTCTCTGTGCGACTCCTA
>149-5-153.01-2-53-2
CTGGTAGTTCTCTGTGATGACTCCTA
>149-5-153.01-2-54-1
CTAGTAGTTCTCTGTGCGACTCCTA
>149-5-153.01-2-55-1
ACTGGTAGTTCTCTGTGCGACTCCTA
>149-5-153.01-2-56-2
CTGGTAGTTCCCTGTGTGACTCCTA
>149-5-153.01-2-57-1
CTGGTAGTTCTCTGTGACGACTCCTA
>192-4-122.41-2-58-2
CTGGTAGTTCTACTGTGTGACTCCTA
>192-4-122.41-2-59-2
CTGGTAGTTCTCGTGTGACTCCTA
>192-4-122.41-2-60-1
CTGTAGTTCTCTGTGCGACTCCTA
>192-4-122.41-2-61-1
CTGGTAGTTCTCTGCTGCGACTCCTA
>192-4-122.41-2-62-1
CTGGTAGTTCTCTGTGCAACTCCTA
>192-4-122.41-2-63-1
CTGGTATTCTCTGTGCGACTCCTA
>192-4-122.41-2-64-1
CTGGTAATTCTCTGTGCGACTCCTA
>192-4-122.41-2-65-1
CTGGTAGTTCTCTGTTGCGACTCCTA
>192-4-122.41-2-66-1
CTGGTAGTTCTCTGTGCGTCTCCTA
>192-4-122.41-2-67-1
CTGGTAGTTCCCTGTGCGACTCCTA
>225-3-91.80-2-68-2
CTGGTAGTTCTCTGTGTGACACCTA
>225-3-91.80-2-69-2
CTGGTAGTTCTCTGTGTGAACTCCTA
>225-3-91.80-2-70-2
CTGGTAGTTCTCTGTGTGGCTCCTA
>225-3-91.80-2-71-1
CTGGTAGTTCTTCTGTGCGACTCCTA
>225-3-91.80-2-72-1
CTGGTAGTTCTGCTGTGCGACTCCTA
>225-3-91.80-2-73-1
CTGGTAGTTCTCTGTGCGACTCTA
>225-3-91.80-2-74-1
CTGGTAGTTCTCTGTGCGCTCCTA
>225-3-91.80-2-75-2
CTGGTAGTCCTCTGTGTGACTCCTA
>225-3-91.80-2-76-1
CTGGTGGTTCTCTGTGCGACTCCTA
>225-3-91.80-2-77-3
CTGGTAGTTCTCTGTCGTGATTCCTA
>225-3-91.80-2-78-1
CGGTAGTTCTCTGTGCGACTCCTA
>225-3-91.80-2-79-1
CTGATAGTTCTCTGTGCGACTCCTA
>225-3-91.80-2-80-2
CTGGTAGTTCTCTGTGTCGACTTCCTA
>225-3-91.80-2-81-1
CTGGTCAGTTCTCTGTGCGACTCCTA
>225-3-91.80-2-82-1
CTGGTAGTTCTCTGTGCGACTACCTA
>225-3-91.80-2-83-6
CTGGCAGTTCTCCGAGTGCTTCCTA
>225-3-91.80-2-84-2
CTGGTAGTTCTCTGTGTGACCTCCTA
>225-3-91.80-2-85-3
CTGGTAGTTCTCTGTGTGATTCCTAC
>225-3-91.80-2-86-2
CTGGTAGTTCTCTATGTGACTCCTA
>225-3-91.80-2-87-1
CTGGTAGTTCTCTCGTGCGACTCCTA
>3-2689-82287.78-3-1-0
CTGGGTTGTAGGGGGGCTCCTTAGG
>16-189-5783.71-3-2-1
CTGGGTTGTAGGGGGCTCCTTAGG
>18-76-2325.72-3-3-1
CTGGGTTGTAGGGGGGGCTCCTTAGG
>35-34-1040.46-3-4-2
CTGGTTGTAGGGGGCTCCTTAGG
>54-18-550.83-3-5-1
CTGGGTTGTAAGGGGGCTCCTTAGG
>60-15-459.02-3-6-1
CTGGTTGTAGGGGGGCTCCTTAGG
>67-13-397.82-3-7-1
CTGGGTTGTAGGGGGGCTCCTTTGG
>91-9-275.41-3-8-1
CTGGGTTGTAGGGGGGCTCCTTACGG
>113-7-214.21-3-9-1
CTGGGTTGTAGGGGGGCTCCTTAGGC
>113-7-214.21-3-10-1
CTGGGTCGTAGGGGGGCTCCTTAGG
>113-7-214.21-3-11-1
CTGGGTTGTAAGGGGGGCTCCTTAGG
>132-6-183.61-3-12-2
CTGGGTTGTAGGGGGCTCCTTAGGC
>149-5-153.01-3-13-1
CTGGGCTGTAGGGGGGCTCCTTAGG
>149-5-153.01-3-14-1
ACTGGGTTGTAGGGGGGCTCCTTAGG
>192-4-122.41-3-15-1
CCGGGTTGTAGGGGGGCTCCTTAGG
>192-4-122.41-3-16-1
CTGGGTTGTAGGGGGGCTCCTTGG
>192-4-122.41-3-17-1
CTGGGTTGTAGGGGGGCTCCTAGG
>192-4-122.41-3-18-1
CTGGGTTGGTAGGGGGGCTCCTTAGG
>192-4-122.41-3-19-1
CTGGGTTGTAGGGGGGCTCCTTAG
>225-3-91.80-3-20-1
CTGGGTTTGTAGGGGGGCTCCTTAGG
>225-3-91.80-3-21-1
CTGGGTTGTAGGGGGGTTCCTTAGG
>225-3-91.80-3-22-1
CTGGGTTGTAGGGGGGCTCCTTTAGG
>225-3-91.80-3-23-1
CTGGGTTGTAGAGGGGCTCCTTAGG
>225-3-91.80-3-24-1
CTGGGTTGTAGGGGGGCTCCCTAGG
>225-3-91.80-3-25-2
CTGGGTTGAGGGGGCTCCTTAGG
>225-3-91.80-3-26-1
CTGGGTTGTAGGGGGGCTTCTTAGG
>225-3-91.80-3-27-1
CTGGGTTGTAGGGGGGCTCTTAGG
>225-3-91.80-3-28-1
CTGGGTTGTAGGGGGGCTCCTTGGG
>225-3-91.80-3-29-1
CTGGGTTGTGGGGGGGCTCCTTAGG
>225-3-91.80-3-30-1
CTGGGTTGTAGGGGGGCTCCCTTAGG
>225-3-91.80-3-31-2
CTGGGTGTAGGGGGCTCCTTAGG
>6-524-16035.25-4-1-0
CCCCGCAATGCGGCCCCAGACTTCAA
>29-49-1499.48-4-2-7
GCACCTTTCAGGCCCCAGACTTCAA
>43-25-765.04-4-3-1
CCCGCAATGCGGCCCCAGACTTCAA
>54-18-550.83-4-4-1
CCCCGCAATGCGGCCCCAGACTTCCAA
>132-6-183.61-4-5-1
CCCCGCAACGCGGCCCCAGACTTCAA
>132-6-183.61-4-6-1
CCCCGCAATGCGGCCCCCAGACTTCAA
>192-4-122.41-4-7-2
CCCGCAATGCGGCCCCAGACTTCCAA
>192-4-122.41-4-8-1
CCCCGCAATGCGGCCCCAGACTCCAA
>192-4-122.41-4-9-1
CACCCGCAATGCGGCCCCAGACTTCAA
>225-3-91.80-4-10-1
CCCCGCAATGCGGCCCCACGACTTCAA
>225-3-91.80-4-11-1
CCCCGCAATGCGGCCCCAGACTTCAAA
>225-3-91.80-4-12-1
CCCCCGCAATGCGGCCCCAGACTTCAA
>225-3-91.80-4-13-1
CCCCGCATGCGGCCCCAGACTTCAA
>225-3-91.80-4-14-1
CCCCGCAATGCGGCCCCAGACTTTCAA
>225-3-91.80-4-15-7
GCACCTCTCAGGCCCCAGACTTCAA
>7-315-9639.51-5-1-0
CCCGCATGTGCGCGAGAGGTAGCGA
>15-190-5814.31-5-2-1
CCGCATGTGCGCGAGAGGTAGCGA
>40-27-826.24-5-3-2
CGCATGTGCGCGAGAGGTAGCGA
>72-12-367.22-5-4-6
CCCCCGGACGGGCGAGAGGTAGCGA
>82-10-306.02-5-5-6
CCCCCGGACGGCGAGAGGTAGCGA
>106-8-244.81-5-6-1
CCCGCACGTGCGCGAGAGGTAGCGA
>149-5-153.01-5-7-5
CCCCGGACGGGCGAGAGGTAGCGA
>192-4-122.41-5-8-6
CCCCGGACGGCGAGAGGTAGCGA
>225-3-91.80-5-9-1
CCCGCATGTGCGCGAGAGGTAGCCGA
>225-3-91.80-5-10-1
CCCGCATGTGCGCGAGAGGTAGCGG
>8-298-9119.29-6-1-0
CGAAAGAGACCACACACCGGAGAAA
>9-289-8843.87-7-1-0
CACACAGGCGAACTAACGCCAGCTC
>14-191-5844.91-7-2-4
CACACAGGCTTAACCAAGCCAGCTC
>26-52-1591.28-7-3-6
CACACAGGCGTTACCCGACCAGCTC
>52-19-581.43-7-4-6
CACACAGGAAAATTACTTCCAGCTC
>82-10-306.02-7-5-7
CACACAGGTAGTAAGTTACCAGCTC
>82-10-306.02-7-6-4
CACACAGGCTGTAGAACGCCAGCTC
>91-9-275.41-7-7-7
CACACAGGTATCCAAGTACCAGCTC
>132-6-183.61-7-8-7
CACACAGGGATGTTAGTCCCAGCTC
>149-5-153.01-7-9-7
CACACAGGTTCGTAGACACCAGCTC
>149-5-153.01-7-10-5
CACACAGGCTTAACCGAGCCAGCTC
>192-4-122.41-7-11-1
CACACAGGCGAAACTAACGCCAGCTC
>225-3-91.80-7-12-5
CACACAGGCAACAGCAGACCAGCTC
>10-250-7650.41-8-1-0
CCCCCAGGCTTCAACGTCCTCTTAT
>17-158-4835.06-8-2-1
CCCCCAGGCTTCAACGTCCTCTTTT
>23-58-1774.89-8-3-2
CCCCCAGGCTTCAACGTCCTCTACT
>56-17-520.23-8-4-1
CCCCAGGCTTCAACGTCCTCTTAT
>91-9-275.41-8-5-3
CCCCAGGCTTCAACGTCCTCTACT
>113-7-214.21-8-6-2
CCCCAGGCTTCAACGTCCTCTTTT
>149-5-153.01-8-7-2
CCCCCAGGCTTCAACGTCCTCTTTTT
>149-5-153.01-8-8-2
CCCCCAGGCTTCAACGTCCTCCTTT
>192-4-122.41-8-9-6
CCCCCAGACTTCAACGGAGCTCCTA
>225-3-91.80-8-10-1
CCCCCAGGCTTCAACGTCCTCTTACT
>225-3-91.80-8-11-2
CCCCAGGCTTCAACGTCCTCTTCT
>11-214-6548.75-9-1-0
CTGAATAGGCTGAAAAGCAAGGCTC
>35-34-1040.46-9-2-1
CTGAATAGGCTGAAAAAGCAAGGCTC
>91-9-275.41-9-3-1
CTGAATAGGCTGGAAAAGCAAGGCTC
>225-3-91.80-9-4-1
CTGAATAGGCTGAGAAGCAAGGCTC
>12-209-6395.74-10-1-0
TGTAACATCAACCTAGAATTCGACT
>40-27-826.24-10-2-1
CGTAACATCAACCTAGAATTCGACT
>225-3-91.80-10-3-1
TGTAACATCAACTTAGAATTCGACT
>19-72-2203.32-11-1-0
ATACACCTGATGGGCGCTGAGGAGG
>31-44-1346.47-11-2-5
GTTACCCTGATGGACGCTGAGGTGG
>113-7-214.21-11-3-5
TTCAACCTGATGGGCGCTGAGGTGT
>132-6-183.61-11-4-1
ATACACCTGATGGGCGCTGAGGAG
>20-66-2019.71-12-1-0
TGCTGTCATTGACGGGCGACTTGTG
>20-66-2019.71-13-1-0
GCCGTTAACGATTCGGAGCTAGCGA
>60-15-459.02-13-2-7
GCCGTTAACGCTGGAGCTAGTGGCG
>76-11-336.62-13-3-6
GCCCGTGACGGTTGGAGCTAGCGAC
>31-44-1346.47-14-1-0
CCCCTGCCCCAGACTTCAACAGCAT
>63-14-428.42-14-2-1
CCCTGCCCCAGACTTCAACAGCAT
>225-3-91.80-14-3-1
CCCCTGCCCCCAGACTTCAACAGCAT
>34-35-1071.06-15-1-0
TTCTGTGATGCCGTATAAATTGTAA
>38-28-856.85-16-1-0
GTCTGGTCGATGAAAATCGCAGGAG
>192-4-122.41-16-2-4
TCTGGTCGATGAAATCGACAGGAGG
>225-3-91.80-16-3-5
TCTGTCGATGAAATCGACAGGAGG
>43-25-765.04-17-1-0
GATTTCGTCTTCTCGTTTAAGGTCC
>45-24-734.44-18-1-0
GCGTCTTCTCTGGACCACTAGCTGA
>51-20-612.03-19-1-0
CTGACTGAGGGAGTTAGAAGTTTAT
>60-15-459.02-19-2-6
GCGTAAGAGGGAGTTAGAGGTTTAT
>72-12-367.22-19-3-5
TGCCCGGAGGGAGTTAGAGGTTTAT
>82-10-306.02-19-4-6
GTGTCAGGGAGTTAGAAGTTTATGA
>113-7-214.21-19-5-7
GTGGTAGGGAGTTAGATGTTTATAC
>132-6-183.61-19-6-6
GCTGCAGGGAGATTAGAAGTTTATG
>149-5-153.01-19-7-6
TTCTGGAGGGAGTTAGAGGTTTATT
>192-4-122.41-19-8-4
CATTATGAGGGAGGTAGAAGTTTAT
>225-3-91.80-19-9-4
CCCTACGAGGGAGTTAGAAGTTTAT
>225-3-91.80-19-10-5
CCCGCTGAGGGAGTTGGTAGTTTAT
>225-3-91.80-19-11-7
TTCTGGAGGGAGTTAGGGGTTTATT
>225-3-91.80-19-12-5
CAGGACGAGGGAGTTAGGGGTTTAT
>72-12-367.22-20-1-0
CACAACTGGACGACCACAACGGTGG
>91-9-275.41-21-1-0
GCCGGGCCTGAGATGGAGCTAGCGA
>91-9-275.41-22-1-0
AAGGACTTTGAAGTTGCAGTCCGCG
>91-9-275.41-23-1-0
GCCGGTTCGGGATGAGAGGCAACG
>225-3-91.80-23-2-2
GGCCGGTTCGGATGAGAGGCAACG
>225-3-91.80-23-3-1
GGCCGGTTCGGGATGAGAGGCAACG
>106-8-244.81-24-1-0
AAGCCTAGGGGGAGACGCGGAGGTC
>149-5-153.01-25-1-0
AGTCTGCAATGAAGTCCCACGCGAG
>149-5-153.01-26-1-0
GTGGCAGGGATTTAGAGGTTTATGC
>149-5-153.01-27-1-0
CCCGGGAACTCTGTCGTTGTCCTAA
>192-4-122.41-28-1-0
CTGCAACTCAAGCGTATGGTCACCA
>192-4-122.41-29-1-0
TCCTGCAGGGAGATGGAGGTTTATG
>225-3-91.80-30-1-0
GCGCGTATGGGGAGTTGGAGGTTTA
>225-3-91.80-31-1-0
GCACCTTTCAGGCCCCAGATTCAA
